# Supplementary material for: Proper chromosome alignment depends on BRCA2 phosphorylation by PLK1
Source: Nat Commun. 2020 Apr 14;11:1819. doi: 10.1038/s41467-020-15689-9 (PMC7156385; doi:10.1038/s41467-020-15689-9)
Supplement: Supplementary file 8 — Source Data [file 41467_2020_15689_MOESM8_ESM.xlsx]

## Sheet: Figure 1a, b
Figure 1a	PLK1 Kinase Assay with BRCA2-T1 (aa 1-250)																				Figure 1b, Quantification
																						Relative Phosphorylation
																						WT	S193A	M192T	S196N	S206C	T207A
																					2-July-2015	1	0.290544	1.26557	0.875102	0.608188	0.482527
																					10-July-2015	1	0.435627	1.56535	0.896544	0.199058	0.454678
																					17-July-2015	1	0.484777	1.53708	1.16029	0.362336	0.453932
																					22-July-2015	1	0.682524	1.193	1.72189	0.563151	0.622777

## Sheet: Figure 1c, d
Figure 1c	PLK1 Kinase Assay with BRCA2-T1 (aa 1-250) and PLK1-KD or PLK1i (Bi2536)													Figure 1d, Quantification
															Relative Phosphorylation
																PLK1 T1-WT	PLK1KD T1-WT	PLK1 Bi T1-WT
															2018-10-08	1	0.312489	0.224746
															2018-10-11	1	0.183183	0.363089
															2019-01-12	1	0.25798	0.233407

## Sheet: Figure 2
Figure 2.B
	BRCA2 48-218
	WT		T207A
Time (h)	pT207	pS193	Time	pS193
0.5	0	0	0.5	0
2	0.257044	0.591144	2	0.23919
5	0.447105	0.803562	5	0.47713
24	0.895056	0.98929	24	0.831296
	BRCA2 48-218
	WT			T207A
Time (h)	pT207	pS193	Time (h)	pS193
0.5	0.0395861	0.0587329	0.5	0.0200101
2	0.298291	0.587851	2	0.406246
5	0.472282	0.740972	5	0.691472
24	0.690356	0.797166	24	0.868981
	BRCA2 48-218
	WT			T207A
Time (h)	pT207	pS193	Time (h)	pS193
0.5	0.0212929	0.0195556	0.5	0.0143507
2	0.348892	0.805648	2	0.278754
5	0.58138	0.995761	5	0.534804
24	0.923992	0.853847	24	0.879158

## Sheet: Figure 3a, b
Figure 3a	MBP-pulldown of BRCA2-T1 (2xMBP-BRCA2 (aa1-250), interaction MBP-PLK1													Figure 3b, Quantification (PLK1pulldown/PLK1input)
	Images of StainFree gels before transfer as for Loading control (ChemiDoc XRS+ system (BioRad))
	WB images, for PLK1 the WB images are merged wiht photo of the membrane to show Kd ladder. (ChemiDoc XRS+ system (BioRad))
															Y1 (#338-341)	Y2 (#325-328)	Y6 (#281-284 2nd)	Y7 (#270-271)	Y8 (#269-270)
															PLK1pulld:input	PLK1pulld:input	PLK1pulld:input	PLK1pulld:input	PLK1pulld:input
														WT	1	1	1	1	1
														M192T	0.808603		0.654293	0.537745	0.756198
														S196N	0.275407	0.491524	0.893021	0.305848
														S206C	0.0747574		0.000227056	0.162744	0.183009
														T207A	0.00600343			0.0666753	0.00151945

## Sheet: Figure 3c-e
Figure 3c	WB images from PLK1 in vitro kinase assay with 2xMBP-BRCA21-250 followed by in vitro amylose pull-down
	The blots were cut to avoid re-blotting.													Figure 3d and e, Quantification (PLK1pulldown/PLK1input)
	The WB images are merged with photo of the membrane to show Kd ladder. (ChemiDoc XRS+ system (BioRad))
	In images: T1-WT =BRCA21-250-WT
																Y1	Y4	Y5	Y6
																#714-715	#724-725	#705-706	#735
															T1WT and PLK1	1	1	1	1
															T1WT and PLk1KD	1.77095	0.851245	1.23506
															T1T207A and PLK1	0.294936	0.550909		0.800041
																		no T207A	no KD

## Sheet: Figure 3f, g
Figure 3f	WB images from PLK1 in vitro kinase assay with 2xMBP-BRCA21-250 followed by in vitro amylose pull-down. Samples without ATP and PPAse treatment BRCA21-250 before kinase assay
	The blots were cut to avoid re-blotting.													Figure 3g, Quantification (PLK1pulldown/PLK1input)
	The WB images are merged with photo of the membrane to show Kd ladder. (ChemiDoc XRS+ system (BioRad))
	In images: T1-WT =BRCA21-250-WT
															Y1	Y2	Y3	Y4	Y6	Y7
															#774	#777	#806	#813-814	#823-824	#829
														T1WT +ATP	1	1	1	1	1	1
														T1WT -ATP	1.37153	0.65405	1.01542	0.940551	1.1633
														WT T1 +PPAse		0.411345	0.523982			0.444352
															no PPASe tx			no PPASe tx	no PPASe tx	no -ATP

## Sheet: Figure 3h
2	9.05831
4	9.05781
6	9.05468
8	9.05506
10	9.05597
12	9.05768
14	9.05671
16	9.05567
18	9.05324
20	9.05151
22	9.05108
24	9.05072
26	9.04966
28	9.05078
30	9.05153
32	9.05016
34	9.04769
36	9.04767
38	9.04792
40	9.04949
42	9.04984
44	9.04717
46	9.04693
48	9.04721
50	9.04664
52	9.04553
54	9.04769
56	9.04772
58	9.04699
60	9.04659
62	9.04544
64	9.04334
66	9.04247
68	9.04038
70	9.03161
72	9.0199
74	9.01388
76	9.01277
78	9.01228
80	9.0138
82	9.01421
84	9.01392
86	9.01324
88	9.01564
90	9.01692
92	9.01662
94	9.01708
96	9.01873
98	9.02012
100	9.02155
102	9.02246
104	9.02236
106	9.02162
108	9.02061
110	9.02145
112	9.02161
114	9.02046
116	9.02018
118	9.01963
120	9.02078
122	9.02191
124	9.0217
126	9.02122
128	9.02055
130	9.01991
132	9.01994
134	9.02088
136	9.0214
138	9.01988
140	9.01802
142	9.01859
144	9.02039
146	9.01988
148	9.01998
150	9.01839
152	9.01459
154	9.01162
156	9.01201
158	9.0125
160	9.01082
162	9.00853
164	9.00871
166	9.00885
168	9.00776
170	9.00608
172	9.00592
174	9.00722
176	9.00937
178	9.01095
180	9.01003
182	9.00804
184	9.00724
186	9.00668
188	9.00663
190	9.00706
192	9.00638
194	9.00581
196	9.00596
198	9.00604
200	9.00571
202	9.00436
204	9.00281
206	9.00264
208	9.00138
210	9.00049
212	8.99981
214	8.99923
216	8.99918
218	8.99903
220	8.99906
222	8.99825
224	8.99855
226	8.99927
228	8.99894
230	8.99957
232	9.0001
234	9.00152
236	9.00174
238	9.00225
240	9.00141
242	8.99874
244	8.99763
246	8.99039
248	8.9619
250	8.91302
252	8.85478
254	8.79664
256	8.74233
258	8.69044
260	8.64123
262	8.59615
264	8.55443
266	8.52074
268	8.50684
270	8.51778
272	8.54476
274	8.57592
276	8.60913
278	8.64072
280	8.67172
282	8.70377
284	8.73349
286	8.75899
288	8.78223
290	8.80424
292	8.82362
294	8.84206
296	8.8577
298	8.87099
300	8.88314
302	8.89511
304	8.90421
306	8.91308
308	8.92091
310	8.92689
312	8.93274
314	8.93856
316	8.94287
318	8.94661
320	8.9493
322	8.9512
324	8.95263
326	8.95465
328	8.95787
330	8.96013
332	8.96205
334	8.96219
336	8.9629
338	8.96263
340	8.96414
342	8.96625
344	8.96751
346	8.9683
348	8.96775
350	8.96729
352	8.96727
354	8.96741
356	8.96622
358	8.96565
360	8.96607
362	8.96406
364	8.96233
366	8.96389
368	8.96603
370	8.96769
372	8.96634
374	8.96425
376	8.96447
378	8.96518
380	8.96421
382	8.96292
384	8.96178
386	8.96249
388	8.96327
390	8.96277
392	8.96175
394	8.95857
396	8.95722
398	8.95691
400	8.95816
402	8.9584
404	8.95682
406	8.95656
408	8.9581
410	8.9582
412	8.95715
414	8.95583
416	8.95528
418	8.95531
420	8.95362
422	8.95186
424	8.95091
426	8.94651
428	8.92492
430	8.8826
432	8.82958
434	8.77566
436	8.72273
438	8.6725
440	8.62649
442	8.58181
444	8.54032
446	8.50727
448	8.49038
450	8.49445
452	8.51505
454	8.54371
456	8.57356
458	8.60477
460	8.6359
462	8.66528
464	8.69265
466	8.71975
468	8.74324
470	8.76539
472	8.78528
474	8.80233
476	8.81798
478	8.83245
480	8.8453
482	8.85643
484	8.86729
486	8.8767
488	8.88312
490	8.88849
492	8.89448
494	8.90067
496	8.90517
498	8.9094
500	8.91228
502	8.91327
504	8.91627
506	8.9194
508	8.92116
510	8.92191
512	8.92331
514	8.92339
516	8.92405
518	8.92481
520	8.92556
522	8.92524
524	8.9255
526	8.92507
528	8.9264
530	8.92886
532	8.92988
534	8.92986
536	8.93009
538	8.93001
540	8.93077
542	8.93047
544	8.93028
546	8.93037
548	8.9303
550	8.92886
552	8.92825
554	8.92819
556	8.92829
558	8.9291
560	8.92988
562	8.92984
564	8.92851
566	8.92702
568	8.92702
570	8.92805
572	8.9276
574	8.92437
576	8.9234
578	8.9254
580	8.92619
582	8.92666
584	8.92614
586	8.92337
588	8.92109
590	8.92067
592	8.92072
594	8.92053
596	8.92043
598	8.92022
600	8.91951
602	8.91858
604	8.91797
606	8.91372
608	8.89623
610	8.85994
612	8.81253
614	8.7618
616	8.71427
618	8.66779
620	8.62519
622	8.58342
624	8.5442
626	8.51385
628	8.49763
630	8.49581
632	8.50855
634	8.52971
636	8.55459
638	8.5798
640	8.60656
642	8.63201
644	8.65697
646	8.68146
648	8.70574
650	8.727
652	8.74613
654	8.7638
656	8.77933
658	8.79294
660	8.80484
662	8.81533
664	8.82485
666	8.83382
668	8.84294
670	8.85051
672	8.85726
674	8.86234
676	8.86692
678	8.87181
680	8.87486
682	8.87626
684	8.87823
686	8.88035
688	8.88271
690	8.88585
692	8.88738
694	8.88948
696	8.89102
698	8.89086
700	8.89019
702	8.89076
704	8.89189
706	8.89367
708	8.89506
710	8.89469
712	8.89365
714	8.89317
716	8.89391
718	8.89407
720	8.89429
722	8.89331
724	8.89331
726	8.89466
728	8.89489
730	8.8937
732	8.89385
734	8.89346
736	8.89176
738	8.89073
740	8.89133
742	8.89121
744	8.89133
746	8.89191
748	8.89174
750	8.89056
752	8.88959
754	8.8871
756	8.88551
758	8.88526
760	8.8868
762	8.88652
764	8.88607
766	8.88645
768	8.88687
770	8.8868
772	8.886
774	8.88637
776	8.88819
778	8.88843
780	8.88699
782	8.88671
784	8.88816
786	8.88405
788	8.86833
790	8.84198
792	8.8039
794	8.76148
796	8.71858
798	8.679
800	8.64137
802	8.6067
804	8.57503
806	8.55014
808	8.53434
810	8.52968
812	8.53576
814	8.54811
816	8.5636
818	8.58442
820	8.60744
822	8.62819
824	8.64854
826	8.67133
828	8.69163
830	8.70991
832	8.72682
834	8.74206
836	8.75516
838	8.76755
840	8.77943
842	8.79036
844	8.79794
846	8.80509
848	8.81393
850	8.82138
852	8.82588
854	8.83057
856	8.83555
858	8.83967
860	8.84239
862	8.84444
864	8.84552
866	8.84827
868	8.84989
870	8.85142
872	8.85382
874	8.85422
876	8.85524
878	8.85646
880	8.85794
882	8.85796
884	8.85904
886	8.86053
888	8.86179
890	8.86265
892	8.86384
894	8.86489
896	8.86432
898	8.86492
900	8.86407
902	8.86344
904	8.86513
906	8.86568
908	8.86579
910	8.86494
912	8.86398
914	8.86271
916	8.86203
918	8.86334
920	8.86482
922	8.86513
924	8.86395
926	8.86338
928	8.86421
930	8.86385
932	8.86276
934	8.86233
936	8.86126
938	8.86145
940	8.86244
942	8.86344
944	8.86144
946	8.85861
948	8.85689
950	8.85621
952	8.85758
954	8.85839
956	8.85822
958	8.85673
960	8.85563
962	8.85564
964	8.85702
966	8.85411
968	8.84323
970	8.8245
972	8.79893
974	8.77069
976	8.74237
978	8.71668
980	8.69297
982	8.67005
984	8.64948
986	8.63325
988	8.62308
990	8.61828
992	8.61936
994	8.62573
996	8.63346
998	8.64432
1000	8.65882
1002	8.67409
1004	8.68773
1006	8.70045
1008	8.71229
1010	8.72364
1012	8.73651
1014	8.74732
1016	8.75611
1018	8.76459
1020	8.77364
1022	8.78214
1024	8.78931
1026	8.79616
1028	8.80049
1030	8.80535
1032	8.81007
1034	8.81376
1036	8.8165
1038	8.81873
1040	8.82122
1042	8.82438
1044	8.82829
1046	8.82975
1048	8.83123
1050	8.83403
1052	8.83291
1054	8.83315
1056	8.8345
1058	8.83569
1060	8.8365
1062	8.83588
1064	8.83658
1066	8.83664
1068	8.83652
1070	8.83676
1072	8.83741
1074	8.83757
1076	8.83827
1078	8.83833
1080	8.83809
1082	8.83891
1084	8.83897
1086	8.83678
1088	8.83764
1090	8.83677
1092	8.83656
1094	8.83616
1096	8.83497
1098	8.83417
1100	8.83414
1102	8.83296
1104	8.83217
1106	8.83231
1108	8.83287
1110	8.83305
1112	8.83278
1114	8.83377
1116	8.83397
1118	8.83288
1120	8.83225
1122	8.83198
1124	8.8321
1126	8.83243
1128	8.83083
1130	8.83037
1132	8.83141
1134	8.83208
1136	8.83202
1138	8.83385
1140	8.83376
1142	8.83257
1144	8.83256
1146	8.83056
1148	8.82339
1150	8.81323
1152	8.79829
1154	8.78086
1156	8.7647
1158	8.75071
1160	8.73691
1162	8.72265
1164	8.70982
1166	8.70008
1168	8.69307
1170	8.69126
1172	8.69278
1174	8.69691
1176	8.70284
1178	8.7094
1180	8.7159
1182	8.72261
1184	8.7302
1186	8.73713
1188	8.74469
1190	8.75191
1192	8.75857
1194	8.76479
1196	8.77021
1198	8.77596
1200	8.77878
1202	8.78192
1204	8.78663
1206	8.79069
1208	8.79571
1210	8.79983
1212	8.80205
1214	8.80447
1216	8.80716
1218	8.80886
1220	8.80814
1222	8.80709
1224	8.80745
1226	8.80959
1228	8.81067
1230	8.81199
1232	8.81418
1234	8.81548
1236	8.81627
1238	8.81648
1240	8.81569
1242	8.81573
1244	8.81511
1246	8.81504
1248	8.81493
1250	8.81493
1252	8.81499
1254	8.81496
1256	8.81582
1258	8.81644
1260	8.81688
1262	8.81781
1264	8.81712
1266	8.81667
1268	8.81608
1270	8.81686
1272	8.81736
1274	8.8179
1276	8.81874
1278	8.81835
1280	8.81654
1282	8.81633
1284	8.81676
1286	8.81594
1288	8.81613
1290	8.81546
1292	8.81508
1294	8.8149
1296	8.81455
1298	8.81351
1300	8.81359
1302	8.81396
1304	8.8145
1306	8.81438
1308	8.8128
1310	8.81141
1312	8.81164
1314	8.81199
1316	8.81133
1318	8.81036
1320	8.81034
1322	8.81019
1324	8.80923
1326	8.80621
1328	8.80035
1330	8.79489
1332	8.78695
1334	8.77814
1336	8.76966
1338	8.7601
1340	8.74934
1342	8.73971
1344	8.73291
1346	8.728
1348	8.72478
1350	8.72492
1352	8.72561
1354	8.72824
1356	8.73063
1358	8.73424
1360	8.73771
1362	8.74189
1364	8.74648
1366	8.75063
1368	8.7552
1370	8.76
1372	8.76356
1374	8.76623
1376	8.76966
1378	8.77193
1380	8.77323
1382	8.77503
1384	8.77746
1386	8.78018
1388	8.78228
1390	8.78295
1392	8.78451
1394	8.78535
1396	8.78706
1398	8.79021
1400	8.79257
1402	8.79413
1404	8.79524
1406	8.79672
1408	8.79819
1410	8.79843
1412	8.7968
1414	8.79617
1416	8.79628
1418	8.79708
1420	8.79816
1422	8.79802
1424	8.7977
1426	8.79615
1428	8.79657
1430	8.7973
1432	8.79613
1434	8.79503
1436	8.79536
1438	8.7964
1440	8.79744
1442	8.79651
1444	8.79542
1446	8.79582
1448	8.7965
1450	8.79566
1452	8.79532
1454	8.79514
1456	8.79536
1458	8.79438
1460	8.79538
1462	8.79435
1464	8.79208
1466	8.7907
1468	8.7903
1470	8.78938
1472	8.79027
1474	8.79086
1476	8.7897
1478	8.78887
1480	8.78875
1482	8.78918
1484	8.78979
1486	8.78953
1488	8.79061
1490	8.79077
1492	8.79086
1494	8.79128
1496	8.79061
1498	8.79047
1500	8.78959
1502	8.78885
1504	8.78814
1506	8.786
1508	8.78043
1510	8.77449
1512	8.76814
1514	8.76201
1516	8.75488
1518	8.74826
1520	8.74306
1522	8.7374
1524	8.73189
1526	8.72806
1528	8.72681
1530	8.72717
1532	8.72879
1534	8.72981
1536	8.73144
1538	8.73389
1540	8.73675
1542	8.74003
1544	8.74173
1546	8.74338
1548	8.7447
1550	8.74768
1552	8.75001
1554	8.75288
1556	8.75588
1558	8.75777
1560	8.75891
1562	8.76107
1564	8.76216
1566	8.76353
1568	8.76554
1570	8.7673
1572	8.76671
1574	8.76812
1576	8.77039
1578	8.77105
1580	8.77055
1582	8.77166
1584	8.77393
1586	8.77412
1588	8.77368
1590	8.77406
1592	8.77369
1594	8.77367
1596	8.77343
1598	8.7731
1600	8.77325
1602	8.77284
1604	8.77375
1606	8.77338
1608	8.77253
1610	8.77216
1612	8.77287
1614	8.77211
1616	8.77229
1618	8.77132
1620	8.76915
1622	8.76796
1624	8.77015
1626	8.77216
1628	8.77247
1630	8.77178
1632	8.76967
1634	8.76845
1636	8.7684
1638	8.77044
1640	8.77211
1642	8.7722
1644	8.77283
1646	8.77351
1648	8.77425
1650	8.77475
1652	8.77441
1654	8.77358
1656	8.77362
1658	8.77417
1660	8.77525
1662	8.77611
1664	8.77595
1666	8.77517
1668	8.77472
1670	8.77506
1672	8.77437
1674	8.77184
1676	8.77132
1678	8.77107
1680	8.76982
1682	8.76992
1684	8.77244
1686	8.7709
1688	8.76556
1690	8.76004
1692	8.75436
1694	8.74692
1696	8.73955
1698	8.73204
1700	8.72534
1702	8.72033
1704	8.71535
1706	8.71316
1708	8.71268
1710	8.71203
1712	8.71431
1714	8.71619
1716	8.71833
1718	8.72067
1720	8.72163
1722	8.72338
1724	8.72591
1726	8.72742
1728	8.72985
1730	8.7337
1732	8.73727
1734	8.73772
1736	8.7378
1738	8.73991
1740	8.74125
1742	8.74121
1744	8.74292
1746	8.74512
1748	8.74761
1750	8.74887
1752	8.75046
1754	8.75257
1756	8.75361
1758	8.75237
1760	8.75198
1762	8.75201
1764	8.7527
1766	8.75408
1768	8.75565
1770	8.75564
1772	8.75555
1774	8.75587
1776	8.75722
1778	8.75661
1780	8.75622
1782	8.75769
1784	8.75886
1786	8.75861
1788	8.75877
1790	8.76001
1792	8.76001
1794	8.75907
1796	8.75853
1798	8.7573
1800	8.75663
1802	8.7578
1804	8.75908
1806	8.75903
1808	8.75919
1810	8.76029
1812	8.7594
1814	8.75905
1816	8.76043
1818	8.7605
1820	8.75949
1822	8.75768
1824	8.75561
1826	8.75422
1828	8.75435
1830	8.75511
1832	8.75457
1834	8.75281
1836	8.75084
1838	8.75044
1840	8.75041
1842	8.75009
1844	8.74997
1846	8.75084
1848	8.75239
1850	8.75266
1852	8.75352
1854	8.75338
1856	8.75289
1858	8.75339
1860	8.75347
1862	8.75292
1864	8.75136
1866	8.74692
1868	8.74203
1870	8.7386
1872	8.73264
1874	8.72524
1876	8.72064
1878	8.71561
1880	8.70926
1882	8.7032
1884	8.69703
1886	8.69394
1888	8.69379
1890	8.69542
1892	8.69741
1894	8.69994
1896	8.70168
1898	8.70423
1900	8.7078
1902	8.70921
1904	8.71047
1906	8.71205
1908	8.71329
1910	8.71493
1912	8.71661
1914	8.71956
1916	8.72097
1918	8.72283
1920	8.72407
1922	8.72425
1924	8.725
1926	8.72806
1928	8.73085
1930	8.73188
1932	8.73146
1934	8.73154
1936	8.73236
1938	8.7335
1940	8.73523
1942	8.73651
1944	8.73687
1946	8.73621
1948	8.7377
1950	8.73753
1952	8.73607
1954	8.73583
1956	8.73684
1958	8.73794
1960	8.73817
1962	8.73758
1964	8.73585
1966	8.73632
1968	8.73813
1970	8.73901
1972	8.73865
1974	8.73838
1976	8.73678
1978	8.73648
1980	8.73736
1982	8.73775
1984	8.73906
1986	8.73886
1988	8.73888
1990	8.73724
1992	8.73654
1994	8.73732
1996	8.73842
1998	8.7386
2000	8.73789
2002	8.73643
2004	8.73607
2006	8.73621
2008	8.73685
2010	8.73643
2012	8.73725
2014	8.73727
2016	8.73772
2018	8.73682
2020	8.73679
2022	8.73769
2024	8.73705
2026	8.73515
2028	8.73505
2030	8.73485
2032	8.73425
2034	8.73392
2036	8.73403
2038	8.7337
2040	8.73296
2042	8.7331
2044	8.73421
2046	8.73379
2048	8.72847
2050	8.72365
2052	8.71832
2054	8.71312
2056	8.70676
2058	8.69891
2060	8.69106
2062	8.68508
2064	8.68144
2066	8.67892
2068	8.67871
2070	8.68002
2072	8.68103
2074	8.68477
2076	8.68928
2078	8.69203
2080	8.69389
2082	8.69459
2084	8.69571
2086	8.6977
2088	8.69995
2090	8.7021
2092	8.70505
2094	8.70804
2096	8.70983
2098	8.71007
2100	8.71005
2102	8.71138
2104	8.71215
2106	8.71406
2108	8.71596
2110	8.71654
2112	8.7172
2114	8.71765
2116	8.71857
2118	8.72019
2120	8.72049
2122	8.72032
2124	8.72128
2126	8.72053
2128	8.72193
2130	8.7237
2132	8.7244
2134	8.72397
2136	8.72247
2138	8.72294
2140	8.72276
2142	8.72217
2144	8.72343
2146	8.72384
2148	8.72503
2150	8.72507
2152	8.7242
2154	8.72214
2156	8.72175
2158	8.72269
2160	8.72422
2162	8.72472
2164	8.72436
2166	8.72462
2168	8.72425
2170	8.72498
2172	8.72502
2174	8.72414
2176	8.72346
2178	8.72363
2180	8.72329
2182	8.72296
2184	8.72257
2186	8.72237
2188	8.72069
2190	8.7207
2192	8.72112
2194	8.72086
2196	8.71914
2198	8.71873
2200	8.71831
2202	8.71881
2204	8.71792
2206	8.71776
2208	8.71754
2210	8.71751
2212	8.71815
2214	8.71824
2216	8.71896
2218	8.72081
2220	8.72267
2222	8.72227
2224	8.71966
2226	8.7167
2228	8.71254
2230	8.70882
2232	8.7034
2234	8.69745
2236	8.69201
2238	8.68595
2240	8.67874
2242	8.67356
2244	8.67023
2246	8.66726
2248	8.66812
2250	8.66964
2252	8.67343
2254	8.67645
2256	8.67818
2258	8.68116
2260	8.68301
2262	8.68432
2264	8.68592
2266	8.68727
2268	8.68809
2270	8.68929
2272	8.68981
2274	8.69047
2276	8.69204
2278	8.69409
2280	8.69549
2282	8.6979
2284	8.69937
2286	8.70173
2288	8.70286
2290	8.70297
2292	8.70291
2294	8.70437
2296	8.70507
2298	8.70529
2300	8.70667
2302	8.70884
2304	8.7102
2306	8.71112
2308	8.71129
2310	8.7104
2312	8.7099
2314	8.70988
2316	8.70986
2318	8.70959
2320	8.70973
2322	8.71011
2324	8.711
2326	8.71301
2328	8.71379
2330	8.71308
2332	8.71196
2334	8.71287
2336	8.71189
2338	8.71129
2340	8.70985
2342	8.70917
2344	8.70993
2346	8.70965
2348	8.71124
2350	8.7126
2352	8.71173
2354	8.71062
2356	8.71223
2358	8.71102
2360	8.70879
2362	8.70927
2364	8.70927
2366	8.70835
2368	8.70811
2370	8.70868
2372	8.70977
2374	8.70986
2376	8.70937
2378	8.70931
2380	8.70946
2382	8.70879
2384	8.70846
2386	8.70745
2388	8.7078
2390	8.70778
2392	8.70733
2394	8.70593
2396	8.70552
2398	8.70489
2400	8.70547
2402	8.70737
2404	8.70622
2406	8.70367
2408	8.70027
2410	8.69571
2412	8.69097
2414	8.68595
2416	8.68086
2418	8.6768
2420	8.67244
2422	8.66783
2424	8.66298
2426	8.66055
2428	8.65938
2430	8.65925
2432	8.66115
2434	8.66359
2436	8.6655
2438	8.66815
2440	8.67126
2442	8.67406
2444	8.67684
2446	8.67789
2448	8.67905
2450	8.68019
2452	8.68211
2454	8.68403
2456	8.68521
2458	8.68554
2460	8.68567
2462	8.68782
2464	8.6894
2466	8.68915
2468	8.69114
2470	8.69303
2472	8.69367
2474	8.69468
2476	8.69401
2478	8.69359
2480	8.69426
2482	8.69664
2484	8.69826
2486	8.69787
2488	8.6968
2490	8.69593
2492	8.69569
2494	8.69573
2496	8.69631
2498	8.69667
2500	8.6966
2502	8.69818
2504	8.69975
2506	8.70079
2508	8.70113
2510	8.70149
2512	8.70048
2514	8.70021
2516	8.6995
2518	8.69996
2520	8.70167
2522	8.70177
2524	8.70171
2526	8.70126
2528	8.70144
2530	8.70113
2532	8.7001
2534	8.6989
2536	8.69988
2538	8.70054
2540	8.6995
2542	8.69782
2544	8.6984
2546	8.69863
2548	8.69643
2550	8.69498
2552	8.69465
2554	8.69447
2556	8.69493
2558	8.69526
2560	8.69467
2562	8.69647
2564	8.6975
2566	8.69887
2568	8.70038
2570	8.69988
2572	8.69862
2574	8.69694
2576	8.69731
2578	8.69814
2580	8.69866
2582	8.69913
2584	8.6997
2586	8.69851
2588	8.69486
2590	8.69088
2592	8.68452
2594	8.67704
2596	8.67153
2598	8.66552
2600	8.66048
2602	8.65647
2604	8.65291
2606	8.65152
2608	8.6511
2610	8.6503
2612	8.65262
2614	8.6551
2616	8.65586
2618	8.65703
2620	8.65912
2622	8.66181
2624	8.66243
2626	8.66434
2628	8.66549
2630	8.66733
2632	8.66878
2634	8.66945
2636	8.67081
2638	8.67199
2640	8.67345
2642	8.675
2644	8.67626
2646	8.67792
2648	8.68026
2650	8.68185
2652	8.68225
2654	8.68303
2656	8.68345
2658	8.68364
2660	8.68411
2662	8.68369
2664	8.68416
2666	8.68416
2668	8.68557
2670	8.68552
2672	8.68631
2674	8.68808
2676	8.68706
2678	8.68659
2680	8.68742
2682	8.68919
2684	8.69024
2686	8.69062
2688	8.69059
2690	8.69108
2692	8.69163
2694	8.69305
2696	8.69316
2698	8.69311
2700	8.69293
2702	8.69069
2704	8.68972
2706	8.68789
2708	8.68901
2710	8.68905
2712	8.68981
2714	8.69123
2716	8.69151
2718	8.68944
2720	8.68656
2722	8.68549
2724	8.68484
2726	8.68372
2728	8.68213
2730	8.68207
2732	8.68345
2734	8.68522
2736	8.68568
2738	8.68535
2740	8.68461
2742	8.68587
2744	8.6866
2746	8.68686
2748	8.68786
2750	8.68856
2752	8.68829
2754	8.68758
2756	8.68757
2758	8.68783
2760	8.68738
2762	8.68698
2764	8.68571
2766	8.68589
2768	8.68255
2770	8.67862
2772	8.67425
2774	8.66898
2776	8.66498
2778	8.65975
2780	8.65472
2782	8.64999
2784	8.64604
2786	8.64352
2788	8.64193
2790	8.6427
2792	8.64331
2794	8.64538
2796	8.64855
2798	8.65056
2800	8.65263
2802	8.65376
2804	8.6552
2806	8.65616
2808	8.65839
2810	8.66025
2812	8.66063
2814	8.66031
2816	8.66171
2818	8.66386
2820	8.66726
2822	8.66872
2824	8.66784
2826	8.66763
2828	8.66795
2830	8.6686
2832	8.66983
2834	8.67194
2836	8.67387
2838	8.67478
2840	8.67685
2842	8.67837
2844	8.67821
2846	8.67829
2848	8.67731
2850	8.67632
2852	8.67677
2854	8.67784
2856	8.67889
2858	8.67951
2860	8.67982
2862	8.67868
2864	8.67893
2866	8.67982
2868	8.68059
2870	8.67938
2872	8.67973
2874	8.68136
2876	8.68183
2878	8.68298
2880	8.68266
2882	8.68064
2884	8.67937
2886	8.67979
2888	8.68003
2890	8.68085
2892	8.68062
2894	8.68031
2896	8.68114
2898	8.68067
2900	8.68076
2902	8.68032
2904	8.68039
2906	8.68028
2908	8.6796
2910	8.68054
2912	8.68088
2914	8.68038
2916	8.6801
2918	8.68205
2920	8.68202
2922	8.6816
2924	8.68293
2926	8.68386
2928	8.68359
2930	8.68236
2932	8.68172
2934	8.68119
2936	8.68195
2938	8.68177
2940	8.68181
2942	8.68281
2944	8.68334
2946	8.68009
2948	8.67613
2950	8.67378
2952	8.67157
2954	8.66823
2956	8.66376
2958	8.65929
2960	8.65436
2962	8.64899
2964	8.64325
2966	8.64038
2968	8.64021
2970	8.63973
2972	8.6407
2974	8.64396
2976	8.64525
2978	8.64538
2980	8.64679
2982	8.6476
2984	8.64855
2986	8.65042
2988	8.65169
2990	8.65308
2992	8.65401
2994	8.65542
2996	8.65676
2998	8.65771
3000	8.65933
3002	8.66024
3004	8.66239
3006	8.66353
3008	8.66397
3010	8.66464
3012	8.66619
3014	8.66773
3016	8.66948
3018	8.67069
3020	8.67132
3022	8.67224
3024	8.67277
3026	8.67273
3028	8.67474
3030	8.67533
3032	8.67454
3034	8.67357
3036	8.67281
3038	8.67263
3040	8.67157
3042	8.67168
3044	8.67337
3046	8.67458
3048	8.67336
3050	8.67276
3052	8.67276
3054	8.67218
3056	8.67248
3058	8.67315
3060	8.67222
3062	8.67174
3064	8.67287
3066	8.67393
3068	8.67433
3070	8.67407
3072	8.67388
3074	8.67515
3076	8.67566
3078	8.67544
3080	8.67498
3082	8.67637
3084	8.67776
3086	8.67791
3088	8.67713
3090	8.67692
3092	8.67736
3094	8.67704
3096	8.67794
3098	8.67605
3100	8.67539
3102	8.67522
3104	8.67534
3106	8.67515
3108	8.67409
3110	8.67476
3112	8.67477
3114	8.67493
3116	8.67444
3118	8.67413
3120	8.67551
3122	8.67704
3124	8.67717
3126	8.67527
3128	8.67092
3130	8.66716
3132	8.66382
3134	8.65936
3136	8.65208
3138	8.64712
3140	8.64349
3142	8.64113
3144	8.63811
3146	8.6358
3148	8.63412
3150	8.63201
3152	8.63149
3154	8.63301
3156	8.63448
3158	8.63659
3160	8.63856
3162	8.64044
3164	8.64201
3166	8.64453
3168	8.6449
3170	8.6449
3172	8.64658
3174	8.64967
3176	8.64986
3178	8.65071
3180	8.65302
3182	8.65486
3184	8.65577
3186	8.65537
3188	8.65589
3190	8.658
3192	8.66007
3194	8.65977
3196	8.66043
3198	8.662
3200	8.66323
3202	8.66325
3204	8.6634
3206	8.66451
3208	8.66575
3210	8.66547
3212	8.66586
3214	8.66719
3216	8.66769
3218	8.66675
3220	8.6666
3222	8.66666
3224	8.6673
3226	8.66821
3228	8.66917
3230	8.66825
3232	8.6669
3234	8.666
3236	8.66701
3238	8.6672
3240	8.66621
3242	8.66601
3244	8.66679
3246	8.667
3248	8.6686
3250	8.66831
3252	8.66944
3254	8.66928
3256	8.66943
3258	8.67083
3260	8.67174
3262	8.67207
3264	8.67114
3266	8.67063
3268	8.67024
3270	8.66978
3272	8.66841
3274	8.66743
3276	8.66894
3278	8.66967
3280	8.66973
3282	8.66907
3284	8.66834
3286	8.66887
3288	8.6693
3290	8.66747
3292	8.66568
3294	8.66609
3296	8.66635
3298	8.66658
3300	8.66715
3302	8.66783
3304	8.66821
3306	8.66802
3308	8.6652
3310	8.66387
3312	8.66069
3314	8.65504
3316	8.64978
3318	8.64497
3320	8.63992
3322	8.6354
3324	8.63235
3326	8.62992
3328	8.62905
3330	8.62835
3332	8.6284
3334	8.63045
3336	8.63094
3338	8.63151
3340	8.63264
3342	8.63489
3344	8.63687
3346	8.63878
3348	8.63962
3350	8.64
3352	8.64017
3354	8.64152
3356	8.64278
3358	8.64389
3360	8.64523
3362	8.64666
3364	8.64747
3366	8.6488
3368	8.65079
3370	8.65076
3372	8.65286
3374	8.65366
3376	8.65436
3378	8.65497
3380	8.65699
3382	8.65878
3384	8.65842
3386	8.65891
3388	8.65971
3390	8.66053
3392	8.66096
3394	8.66069
3396	8.66192
3398	8.66146
3400	8.66004
3402	8.66136
3404	8.66221
3406	8.66325
3408	8.66317
3410	8.66368
3412	8.66359
3414	8.66348
3416	8.6653
3418	8.66582
3420	8.66642
3422	8.6655
3424	8.6644
3426	8.66394
3428	8.66357
3430	8.66443
3432	8.66449
3434	8.66386
3436	8.66331
3438	8.66513
3440	8.66507
3442	8.66554
3444	8.66516
3446	8.66534
3448	8.66633
3450	8.66624
3452	8.66667
3454	8.66568
3456	8.66558
3458	8.66741
3460	8.66811
3462	8.66844
3464	8.66648
3466	8.66557
3468	8.66518
3470	8.66585
3472	8.66474
3474	8.66358
3476	8.66295
3478	8.66191
3480	8.66087
3482	8.66043
3484	8.66014
3486	8.65851
3488	8.65352
3490	8.65148
3492	8.64931
3494	8.6445
3496	8.64015
3498	8.63589
3500	8.63132
3502	8.62692
3504	8.62266
3506	8.62007
3508	8.62083
3510	8.62107
3512	8.62169
3514	8.62354
3516	8.62665
3518	8.62926
3520	8.63016
3522	8.63289
3524	8.63494
3526	8.63622
3528	8.63744
3530	8.63796
3532	8.63934
3534	8.64033
3536	8.64043
3538	8.64111
3540	8.6423
3542	8.64338
3544	8.64401
3546	8.64427
3548	8.64546
3550	8.64843
3552	8.64977
3554	8.65091
3556	8.65169
3558	8.65314
3560	8.65396
3562	8.65396
3564	8.65323
3566	8.65314
3568	8.65339
3570	8.6534
3572	8.65304
3574	8.65362
3576	8.65358
3578	8.65455
3580	8.65534
3582	8.6555
3584	8.65579
3586	8.65807
3588	8.65977
3590	8.66064
3592	8.65918
3594	8.65893
3596	8.65822
3598	8.65753
3600	8.65733
3602	8.65616
3604	8.65607
3606	8.65727
3608	8.65773
3610	8.657
3612	8.65656
3614	8.6577
3616	8.65783
3618	8.65712
3620	8.65799
3622	8.6592
3624	8.65961
3626	8.65942
3628	8.66035
3630	8.6603
3632	8.65988
3634	8.66071
3636	8.66141
3638	8.66152
3640	8.66189
3642	8.66251
3644	8.66261
3646	8.66107
3648	8.66024
3650	8.65964
3652	8.65882
3654	8.6575
3656	8.65616
3658	8.6569
3660	8.6583
3662	8.65959
3664	8.65941
3666	8.65895
3668	8.65658
3670	8.65207
3672	8.64723
3674	8.64155
3676	8.63642
3678	8.63185
3680	8.62751
3682	8.6235
3684	8.62059
3686	8.6174
3688	8.61556
3690	8.61376
3692	8.61365
3694	8.61619
3696	8.61794
3698	8.61802
3700	8.61921
3702	8.62141
3704	8.62406
3706	8.62637
3708	8.62834
3710	8.62834
3712	8.63002
3714	8.63171
3716	8.63326
3718	8.63414
3720	8.63494
3722	8.63622
3724	8.63843
3726	8.64105
3728	8.64274
3730	8.64474
3732	8.6449
3734	8.64648
3736	8.64813
3738	8.64785
3740	8.64825
3742	8.64896
3744	8.65
3746	8.65061
3748	8.65153
3750	8.65296
3752	8.65463
3754	8.65337
3756	8.65347
3758	8.65403
3760	8.65424
3762	8.65426
3764	8.65338
3766	8.6552
3768	8.65717
3770	8.65675
3772	8.65685
3774	8.65625
3776	8.65658
3778	8.65578
3780	8.65637
3782	8.65624
3784	8.65553
3786	8.65408
3788	8.65365
3790	8.65488
3792	8.65526
3794	8.6567
3796	8.65629
3798	8.65557
3800	8.6551
3802	8.65477
3804	8.65389
3806	8.65557
3808	8.6567
3810	8.65608
3812	8.65646
3814	8.65623
3816	8.65566
3818	8.65597
3820	8.65526
3822	8.65448
3824	8.65508
3826	8.65496
3828	8.65566
3830	8.65577
3832	8.65564
3834	8.65379
3836	8.65333
3838	8.65367
3840	8.65367
3842	8.65292
3844	8.65233
3846	8.652
3848	8.64973
3850	8.64785
3852	8.64549
3854	8.64031
3856	8.63584
3858	8.63122
3860	8.62683
3862	8.62255
3864	8.61896
3866	8.61691
3868	8.61588
3870	8.61543
3872	8.61443
3874	8.61408
3876	8.61624
3878	8.61715
3880	8.61903
3882	8.62147
3884	8.62164
3886	8.6225
3888	8.62462
3890	8.6264
3892	8.62639
3894	8.62741
3896	8.63016
3898	8.63138
3900	8.63321
3902	8.63415
3904	8.63678
3906	8.6391
3908	8.64036
3910	8.64206
3912	8.64441
3914	8.64547
3916	8.64582
3918	8.64485
3920	8.64533
3922	8.64732
3924	8.64879
3926	8.65003
3928	8.64935
3930	8.64917
3932	8.65012
3934	8.65048
3936	8.65167
3938	8.65232
3940	8.65188
3942	8.65223
3944	8.65269
3946	8.65292
3948	8.65309
3950	8.65362
3952	8.65251
3954	8.65165
3956	8.65208
3958	8.65167
3960	8.65228
3962	8.65197
3964	8.65105
3966	8.65029
3968	8.65059
3970	8.65098
3972	8.65156
3974	8.65144
3976	8.65106
3978	8.65159
3980	8.65278
3982	8.65246
3984	8.65238
3986	8.65214
3988	8.65213
3990	8.65311
3992	8.65318
3994	8.6526
3996	8.65298
3998	8.65218
4000	8.65124
[truncated: 732 more rows]

## Sheet: Figure 3i
2	9.24442
4	9.24713
6	9.24933
8	9.24716
10	9.24592
12	9.24437
14	9.24395
16	9.24388
18	9.24255
20	9.24256
22	9.24206
24	9.24084
26	9.23964
28	9.23777
30	9.23385
32	9.23168
34	9.23084
36	9.23143
38	9.22962
40	9.22825
42	9.227
44	9.22458
46	9.22492
48	9.22506
50	9.22542
52	9.22584
54	9.22518
56	9.22297
58	9.22088
60	9.2193
62	9.2188
64	9.21782
66	9.21642
68	9.21387
70	9.20911
72	9.20726
74	9.20924
76	9.20963
78	9.21104
80	9.21235
82	9.21243
84	9.20889
86	9.20908
88	9.2101
90	9.21234
92	9.21701
94	9.22009
96	9.21852
98	9.216
100	9.21678
102	9.21811
104	9.21828
106	9.21869
108	9.2182
110	9.21815
112	9.21744
114	9.21898
116	9.21931
118	9.21811
120	9.21597
122	9.21577
124	9.21785
126	9.2188
128	9.21811
130	9.21619
132	9.21702
134	9.21557
136	9.21432
138	9.2155
140	9.21414
142	9.21198
144	9.21281
146	9.21386
148	9.21526
150	9.21469
152	9.21458
154	9.21466
156	9.21452
158	9.21686
160	9.21735
162	9.21573
164	9.21457
166	9.21388
168	9.21545
170	9.21623
172	9.21745
174	9.21686
176	9.21465
178	9.21537
180	9.21869
182	9.21939
184	9.22121
186	9.22284
188	9.22251
190	9.22146
192	9.2204
194	9.21931
196	9.21975
198	9.2185
200	9.21737
202	9.21614
204	9.21758
206	9.21669
208	9.21584
210	9.21517
212	9.21344
214	9.21461
216	9.21759
218	9.21919
220	9.219
222	9.21802
224	9.21695
226	9.21701
228	9.21605
230	9.21428
232	9.21243
234	9.21214
236	9.21182
238	9.21335
240	9.21565
242	9.21875
244	9.22158
246	9.22209
248	9.22307
250	9.224
252	9.22268
254	9.22152
256	9.22118
258	9.22141
260	9.22238
262	9.22252
264	9.22228
266	9.22266
268	9.2241
270	9.22467
272	9.22337
274	9.22412
276	9.22117
278	9.21495
280	9.20879
282	9.20303
284	9.1976
286	9.19483
288	9.19347
290	9.19281
292	9.1918
294	9.19192
296	9.19531
298	9.19865
300	9.20045
302	9.2017
304	9.20463
306	9.20798
308	9.21189
310	9.21532
312	9.21709
314	9.21896
316	9.21812
318	9.21587
320	9.21538
322	9.21733
324	9.22047
326	9.22411
328	9.22649
330	9.2245
332	9.22214
334	9.22153
336	9.22121
338	9.22206
340	9.22198
342	9.21977
344	9.21746
346	9.21743
348	9.21876
350	9.21652
352	9.21626
354	9.21944
356	9.21925
358	9.2175
360	9.21738
362	9.21704
364	9.21358
366	9.21265
368	9.21323
370	9.21409
372	9.21437
374	9.21432
376	9.21444
378	9.21484
380	9.21421
382	9.21575
384	9.21592
386	9.21701
388	9.21503
390	9.21245
392	9.21126
394	9.21097
396	9.21132
398	9.20946
400	9.20838
402	9.20988
404	9.2118
406	9.2108
408	9.20993
410	9.21299
412	9.21445
414	9.21433
416	9.21249
418	9.21177
420	9.21383
422	9.21462
424	9.21436
426	9.21431
428	9.21246
430	9.21141
432	9.21075
434	9.20816
436	9.20567
438	9.20505
440	9.20447
442	9.20289
444	9.20594
446	9.20692
448	9.20478
450	9.20205
452	9.201
454	9.20086
456	9.19989
458	9.19933
460	9.19852
462	9.1998
464	9.20183
466	9.2014
468	9.20026
470	9.19924
472	9.19769
474	9.19885
476	9.19983
478	9.20065
480	9.19952
482	9.19782
484	9.19572
486	9.19219
488	9.1882
490	9.18445
492	9.18284
494	9.18126
496	9.17986
498	9.17872
500	9.17792
502	9.17499
504	9.17251
506	9.17284
508	9.17278
510	9.17158
512	9.16879
514	9.16669
516	9.16466
518	9.16289
520	9.16418
522	9.16398
524	9.16423
526	9.16449
528	9.16371
530	9.16421
532	9.16337
534	9.16339
536	9.16449
538	9.16386
540	9.16238
542	9.16206
544	9.16159
546	9.16051
548	9.15896
550	9.15814
552	9.15961
554	9.15962
556	9.16101
558	9.1622
560	9.15842
562	9.1564
564	9.15726
566	9.15818
568	9.15705
570	9.15647
572	9.15542
574	9.15333
576	9.15387
578	9.15337
580	9.15106
582	9.15005
584	9.15144
586	9.15429
588	9.15297
590	9.15114
592	9.15224
594	9.1522
596	9.15218
598	9.1508
600	9.14887
602	9.14768
604	9.14767
606	9.14571
608	9.14279
610	9.14339
612	9.14439
614	9.14474
616	9.14478
618	9.14429
620	9.1443
622	9.1438
624	9.14327
626	9.14454
628	9.14589
630	9.1432
632	9.14189
634	9.14122
636	9.14145
638	9.14075
640	9.13917
642	9.13869
644	9.13821
646	9.13776
648	9.13747
650	9.13615
652	9.13498
654	9.13537
656	9.13476
658	9.13365
660	9.13357
662	9.13344
664	9.13154
666	9.13091
668	9.12861
670	9.12692
672	9.12676
674	9.12513
676	9.12203
678	9.12077
680	9.12146
682	9.12097
684	9.12032
686	9.12091
688	9.12107
690	9.1197
692	9.11754
694	9.11716
696	9.1158
698	9.11392
700	9.11232
702	9.1088
704	9.10412
706	9.10012
708	9.09891
710	9.09676
712	9.09341
714	9.09162
716	9.08981
718	9.09056
720	9.09186
722	9.09333
724	9.09491
726	9.0987
728	9.10364
730	9.10431
732	9.10409
734	9.10546
736	9.10496
738	9.10789
740	9.11124
742	9.11115
744	9.10908
746	9.10809
748	9.10825
750	9.10937
752	9.11093
754	9.10908
756	9.10993
758	9.11201
760	9.11233
762	9.11259
764	9.11269
766	9.11332
768	9.11484
770	9.11531
772	9.11363
774	9.1118
776	9.11022
778	9.11197
780	9.11423
782	9.11307
784	9.11191
786	9.10922
788	9.10884
790	9.10725
792	9.10772
794	9.10777
796	9.10747
798	9.10983
800	9.1116
802	9.11078
804	9.10749
806	9.10651
808	9.10563
810	9.10656
812	9.10934
814	9.10972
816	9.11082
818	9.10734
820	9.10547
822	9.10811
824	9.10734
826	9.10852
828	9.11124
830	9.10877
832	9.10608
834	9.10685
836	9.10999
838	9.10673
840	9.10215
842	9.10116
844	9.10153
846	9.10217
848	9.10335
850	9.10455
852	9.10487
854	9.10541
856	9.10641
858	9.10734
860	9.10584
862	9.10247
864	9.10097
866	9.10274
868	9.10126
870	9.10007
872	9.0996
874	9.09943
876	9.10394
878	9.10621
880	9.10556
882	9.10496
884	9.10258
886	9.10142
888	9.10258
890	9.10353
892	9.10347
894	9.10135
896	9.09929
898	9.09997
900	9.10219
902	9.10165
904	9.09769
906	9.09557
908	9.09375
910	9.09191
912	9.08965
914	9.08828
916	9.08774
918	9.08555
920	9.08308
922	9.0796
924	9.07728
926	9.07488
928	9.07496
930	9.0744
932	9.07232
934	9.07064
936	9.07028
938	9.0729
940	9.07609
942	9.07877
944	9.07879
946	9.07951
948	9.08
950	9.0833
952	9.0858
954	9.08956
956	9.0907
958	9.09015
960	9.0873
962	9.0865
964	9.08803
966	9.08931
968	9.08952
970	9.08964
972	9.08826
974	9.08938
976	9.09036
978	9.09063
980	9.09146
982	9.08738
984	9.0852
986	9.08581
988	9.08694
990	9.0861
992	9.08404
994	9.08334
996	9.08316
998	9.0821
1000	9.07974
1002	9.08225
1004	9.08625
1006	9.08523
1008	9.08314
1010	9.08114
1012	9.07986
1014	9.0802
1016	9.08098
1018	9.08258
1020	9.08348
1022	9.08211
1024	9.0824
1026	9.08214
1028	9.08148
1030	9.08054
1032	9.08098
1034	9.08155
1036	9.07971
1038	9.07795
1040	9.078
1042	9.08123
1044	9.08285
1046	9.08128
1048	9.07735
1050	9.07687
1052	9.07771
1054	9.0785
1056	9.07936
1058	9.07812
1060	9.07625
1062	9.07617
1064	9.07774
1066	9.07829
1068	9.07783
1070	9.07664
1072	9.07677
1074	9.07669
1076	9.0774
1078	9.07827
1080	9.07673
1082	9.0734
1084	9.07118
1086	9.07304
1088	9.07436
1090	9.07347
1092	9.07125
1094	9.07348
1096	9.07696
1098	9.07856
1100	9.07747
1102	9.07788
1104	9.07656
1106	9.07607
1108	9.07781
1110	9.07807
1112	9.07714
1114	9.0766
1116	9.07354
1118	9.06945
1120	9.06556
1122	9.06326
1124	9.06186
1126	9.06264
1128	9.0632
1130	9.06259
1132	9.05877
1134	9.05655
1136	9.05784
1138	9.06077
1140	9.06264
1142	9.0629
1144	9.06321
1146	9.06157
1148	9.06372
1150	9.0677
1152	9.07052
1154	9.06937
1156	9.06874
1158	9.07073
1160	9.07261
1162	9.07357
1164	9.07521
1166	9.07495
1168	9.07283
1170	9.07136
1172	9.07213
1174	9.07251
1176	9.0713
1178	9.07127
1180	9.07411
1182	9.07308
1184	9.07211
1186	9.06956
1188	9.06551
1190	9.06389
1192	9.06393
1194	9.06319
1196	9.06264
1198	9.06405
1200	9.06507
1202	9.0659
1204	9.0673
1206	9.06463
1208	9.06233
1210	9.06112
1212	9.06167
1214	9.06086
1216	9.05794
1218	9.0565
1220	9.058
1222	9.05928
1224	9.05851
1226	9.05564
1228	9.05209
1230	9.05126
1232	9.05333
1234	9.05194
1236	9.05196
1238	9.05213
1240	9.04996
1242	9.04999
1244	9.05247
1246	9.05328
1248	9.05271
1250	9.05339
1252	9.05203
1254	9.05013
1256	9.05191
1258	9.0537
1260	9.0515
1262	9.05145
1264	9.05358
1266	9.05294
1268	9.05229
1270	9.0524
1272	9.05304
1274	9.05623
1276	9.05682
1278	9.05426
1280	9.05511
1282	9.05663
1284	9.05817
1286	9.05313
1288	9.0502
1290	9.05254
1292	9.05449
1294	9.05395
1296	9.05271
1298	9.05224
1300	9.05029
1302	9.04901
1304	9.05035
1306	9.05198
1308	9.05425
1310	9.05543
1312	9.05453
1314	9.05286
1316	9.05386
1318	9.05313
1320	9.05113
1322	9.05049
1324	9.05147
1326	9.05162
1328	9.04564
1330	9.03836
1332	9.03494
1334	9.0333
1336	9.03226
1338	9.03222
1340	9.02947
1342	9.02581
1344	9.02446
1346	9.0248
1348	9.02723
1350	9.02938
1352	9.02889
1354	9.02804
1356	9.03182
1358	9.03601
1360	9.03592
1362	9.03653
1364	9.03884
1366	9.04092
1368	9.04268
1370	9.04532
1372	9.04389
1374	9.04387
1376	9.04583
1378	9.04839
1380	9.0479
1382	9.04834
1384	9.04716
1386	9.04525
1388	9.04736
1390	9.04731
1392	9.04591
1394	9.04419
1396	9.04295
1398	9.04202
1400	9.04486
1402	9.04507
1404	9.04493
1406	9.04373
1408	9.04217
1410	9.0438
1412	9.04555
1414	9.0455
1416	9.04426
1418	9.04459
1420	9.04186
1422	9.04085
1424	9.0411
1426	9.04287
1428	9.04354
1430	9.04205
1432	9.04131
1434	9.04247
1436	9.04284
1438	9.04354
1440	9.04274
1442	9.04126
1444	9.03945
1446	9.03814
1448	9.03823
1450	9.04045
1452	9.04143
1454	9.04037
1456	9.04018
1458	9.0395
1460	9.03999
1462	9.0403
1464	9.03878
1466	9.03924
1468	9.03762
1470	9.03683
1472	9.03841
1474	9.03966
1476	9.0401
1478	9.03828
1480	9.03765
1482	9.03698
1484	9.03516
1486	9.03685
1488	9.03787
1490	9.03614
1492	9.03606
1494	9.03698
1496	9.03795
1498	9.04077
1500	9.04311
1502	9.04068
1504	9.03917
1506	9.03824
1508	9.03617
1510	9.03519
1512	9.0372
1514	9.03846
1516	9.03738
1518	9.03705
1520	9.03743
1522	9.03551
1524	9.03452
1526	9.03569
1528	9.03466
1530	9.03406
1532	9.0342
1534	9.03171
1536	9.02973
1538	9.02767
1540	9.02403
1542	9.02031
1544	9.01688
1546	9.01229
1548	9.00877
1550	9.0068
1552	9.00623
1554	9.0036
1556	9.00186
1558	9.00388
1560	9.00496
1562	9.00732
1564	9.01102
1566	9.01393
1568	9.0174
1570	9.02113
1572	9.02435
1574	9.02675
1576	9.02742
1578	9.02892
1580	9.03109
1582	9.02813
1584	9.02625
1586	9.02733
1588	9.02955
1590	9.03007
1592	9.03059
1594	9.03291
1596	9.03173
1598	9.03024
1600	9.02956
1602	9.02816
1604	9.02435
1606	9.02477
1608	9.02633
1610	9.02587
1612	9.02319
1614	9.02267
1616	9.02461
1618	9.02327
1620	9.02347
1622	9.02093
1624	9.02038
1626	9.02179
1628	9.0226
1630	9.02062
1632	9.02088
1634	9.02151
1636	9.02291
1638	9.02199
1640	9.02083
1642	9.02249
1644	9.02287
1646	9.02413
1648	9.02427
1650	9.02257
1652	9.0209
1654	9.01903
1656	9.01673
1658	9.01659
1660	9.01717
1662	9.01668
1664	9.01729
1666	9.01825
1668	9.01907
1670	9.02023
1672	9.01711
1674	9.01541
1676	9.01538
1678	9.01523
1680	9.01674
1682	9.01843
1684	9.02144
1686	9.02225
1688	9.02316
1690	9.02347
1692	9.02201
1694	9.01956
1696	9.01942
1698	9.02022
1700	9.02116
1702	9.02189
1704	9.02211
1706	9.02113
1708	9.01967
1710	9.01841
1712	9.01818
1714	9.01957
1716	9.01831
1718	9.01708
1720	9.01694
1722	9.01562
1724	9.01542
1726	9.01759
1728	9.01796
1730	9.01673
1732	9.01521
1734	9.01497
1736	9.01394
1738	9.01359
1740	9.01221
1742	9.01406
1744	9.01535
1746	9.01386
1748	9.00781
1750	8.99961
1752	8.99574
1754	8.99502
1756	8.99114
1758	8.9885
1760	8.98816
1762	8.98526
1764	8.98223
1766	8.98175
1768	8.98492
1770	8.98704
1772	8.98784
1774	8.99113
1776	8.99309
1778	8.99425
1780	8.99736
1782	9.00017
1784	9.00005
1786	9.00015
1788	8.99913
1790	8.99897
1792	9.00205
1794	9.00422
1796	9.00473
1798	9.00331
1800	8.99814
1802	8.99547
1804	8.99531
1806	8.99934
1808	9.00263
1810	9.00234
1812	9.00211
1814	9.00207
1816	9.00204
1818	9.00089
1820	8.99956
1822	8.99828
1824	8.99622
1826	8.99517
1828	8.99724
1830	9.00143
1832	8.99999
1834	8.99857
1836	8.99758
1838	8.99703
1840	8.99523
1842	8.99178
1844	8.99072
1846	8.9919
1848	8.99427
1850	8.99387
1852	8.99578
1854	8.99659
1856	8.99628
1858	8.99683
1860	8.99485
1862	8.99301
1864	8.99177
1866	8.99069
1868	8.99209
1870	8.99452
1872	8.99489
1874	8.99509
1876	8.99501
1878	8.99488
1880	8.99694
1882	8.99798
1884	8.99634
1886	8.99446
1888	8.99241
1890	8.9916
1892	8.98925
1894	8.98565
1896	8.98495
1898	8.98713
1900	8.98969
1902	8.98928
1904	8.99066
1906	8.99258
1908	8.99341
1910	8.99444
1912	8.99397
1914	8.99075
1916	8.98834
1918	8.9877
1920	8.9876
1922	8.98845
1924	8.98595
1926	8.98604
1928	8.98629
1930	8.98667
1932	8.98358
1934	8.98441
1936	8.98726
1938	8.98714
1940	8.98633
1942	8.98689
1944	8.98605
1946	8.98505
1948	8.98517
1950	8.98059
1952	8.97968
1954	8.9802
1956	8.97949
1958	8.97551
1960	8.97144
1962	8.96885
1964	8.964
1966	8.95916
1968	8.9567
1970	8.95361
1972	8.94931
1974	8.94639
1976	8.94566
1978	8.94467
1980	8.94761
1982	8.94971
1984	8.95196
1986	8.9545
1988	8.95691
1990	8.95841
1992	8.95978
1994	8.96268
1996	8.96562
1998	8.96773
2000	8.96889
2002	8.97038
2004	8.97284
2006	8.97479
2008	8.97559
2010	8.97594
2012	8.97653
2014	8.9747
2016	8.97333
2018	8.97378
2020	8.97415
2022	8.97227
2024	8.97407
2026	8.97414
2028	8.97213
2030	8.97191
2032	8.97222
2034	8.97087
2036	8.96922
2038	8.96889
2040	8.96844
2042	8.96916
2044	8.96917
2046	8.96891
2048	8.96883
2050	8.97147
2052	8.97132
2054	8.97029
2056	8.96762
2058	8.96805
2060	8.96779
2062	8.96722
2064	8.9671
2066	8.96492
2068	8.9634
2070	8.96414
2072	8.96641
2074	8.96484
2076	8.96454
2078	8.96589
2080	8.96731
2082	8.96358
2084	8.96107
2086	8.96164
2088	8.96478
2090	8.9658
2092	8.96297
2094	8.96277
2096	8.96296
2098	8.96403
2100	8.96598
2102	8.96523
2104	8.96463
2106	8.96688
2108	8.96818
2110	8.96623
2112	8.96563
2114	8.96228
2116	8.96058
2118	8.96208
2120	8.96261
2122	8.9589
2124	8.9565
2126	8.9575
2128	8.95914
2130	8.9605
2132	8.96042
2134	8.96221
2136	8.96412
2138	8.96405
2140	8.96441
2142	8.96101
2144	8.95832
2146	8.95788
2148	8.95998
2150	8.96209
2152	8.96108
2154	8.96176
2156	8.96098
2158	8.95879
2160	8.9579
2162	8.95907
2164	8.96144
2166	8.96177
2168	8.95449
2170	8.94615
2172	8.93983
2174	8.93718
2176	8.93418
2178	8.93096
2180	8.92583
2182	8.92093
2184	8.91624
2186	8.91714
2188	8.9217
2190	8.92632
2192	8.93009
2194	8.93379
2196	8.93713
2198	8.94114
2200	8.94044
2202	8.93971
2204	8.93871
2206	8.93865
2208	8.93915
2210	8.94046
2212	8.94101
2214	8.94143
2216	8.94327
2218	8.94422
2220	8.94538
2222	8.94854
2224	8.95163
2226	8.95183
2228	8.95324
2230	8.95132
2232	8.94864
2234	8.94868
2236	8.9505
2238	8.95167
2240	8.95077
2242	8.94959
2244	8.94839
2246	8.94862
2248	8.94855
2250	8.9485
2252	8.95029
2254	8.95062
2256	8.94979
2258	8.94754
2260	8.94404
2262	8.94443
2264	8.94336
2266	8.94259
2268	8.94401
2270	8.94188
2272	8.94116
2274	8.94259
2276	8.94136
2278	8.93986
2280	8.9421
2282	8.94286
2284	8.93791
2286	8.9357
2288	8.93657
2290	8.93853
2292	8.94147
2294	8.94252
2296	8.94236
2298	8.94093
2300	8.94097
2302	8.94158
2304	8.9411
2306	8.94249
2308	8.94143
2310	8.94009
2312	8.93975
2314	8.94158
2316	8.9419
2318	8.93929
2320	8.94033
2322	8.94047
2324	8.93972
2326	8.93955
2328	8.9383
2330	8.93828
2332	8.9365
2334	8.93627
2336	8.93557
2338	8.93486
2340	8.93526
2342	8.93653
2344	8.93641
2346	8.93817
2348	8.94093
2350	8.94016
2352	8.93927
2354	8.93759
2356	8.93804
2358	8.93826
2360	8.93664
2362	8.93689
2364	8.93701
2366	8.93613
2368	8.93723
2370	8.93927
2372	8.93902
2374	8.93804
2376	8.93468
2378	8.92865
2380	8.92369
2382	8.91874
2384	8.9153
2386	8.91315
2388	8.90778
2390	8.90338
2392	8.89839
2394	8.89333
2396	8.89396
2398	8.8974
2400	8.90078
2402	8.90203
2404	8.905
2406	8.90809
2408	8.91106
2410	8.91279
2412	8.91623
2414	8.91967
2416	8.92243
2418	8.92367
2420	8.92652
2422	8.92686
2424	8.92761
2426	8.92903
2428	8.93141
2430	8.93135
2432	8.93256
2434	8.93404
2436	8.93144
2438	8.929
2440	8.92729
2442	8.92654
2444	8.92809
2446	8.92824
2448	8.927
2450	8.92632
2452	8.92947
2454	8.93192
2456	8.93192
2458	8.93325
2460	8.93305
2462	8.93026
2464	8.92853
2466	8.92721
2468	8.92637
2470	8.92833
2472	8.93036
2474	8.92999
2476	8.92704
2478	8.92318
2480	8.92165
2482	8.92112
2484	8.92334
2486	8.92404
2488	8.9211
2490	8.92145
2492	8.92362
2494	8.9225
2496	8.91943
2498	8.91826
2500	8.9184
2502	8.91684
2504	8.91836
2506	8.91967
2508	8.92292
2510	8.92457
2512	8.92538
2514	8.92522
2516	8.92648
2518	8.92492
2520	8.92135
2522	8.91915
2524	8.91903
2526	8.91769
2528	8.91163
2530	8.91206
2532	8.91447
2534	8.91552
2536	8.91616
2538	8.91755
2540	8.91727
2542	8.91608
2544	8.91636
2546	8.9164
2548	8.91491
2550	8.9142
2552	8.91535
2554	8.91616
2556	8.91705
2558	8.91592
2560	8.91559
2562	8.91593
2564	8.91612
2566	8.91624
2568	8.91603
2570	8.91323
2572	8.91166
2574	8.91279
2576	8.91503
2578	8.91432
2580	8.91329
2582	8.91311
2584	8.91543
2586	8.91407
2588	8.90629
2590	8.90094
2592	8.89572
2594	8.89203
2596	8.88886
2598	8.88483
2600	8.88166
2602	8.87735
2604	8.87175
2606	8.87072
2608	8.87507
2610	8.87741
2612	8.87706
2614	8.87896
2616	8.88301
2618	8.88593
2620	8.88755
2622	8.88991
2624	8.89293
2626	8.89463
2628	8.89684
2630	8.89695
2632	8.89796
2634	8.8984
2636	8.89979
2638	8.9004
2640	8.90007
2642	8.90099
2644	8.90189
2646	8.90348
2648	8.90453
2650	8.90375
2652	8.90457
2654	8.90484
2656	8.90384
2658	8.90573
2660	8.90706
2662	8.90599
2664	8.90453
2666	8.90251
2668	8.89793
2670	8.89749
2672	8.90039
2674	8.90294
2676	8.90155
2678	8.89792
2680	8.89643
2682	8.89722
2684	8.89861
2686	8.89897
2688	8.89771
2690	8.89833
2692	8.90073
2694	8.90014
2696	8.9016
2698	8.9034
2700	8.90368
2702	8.90316
2704	8.90308
2706	8.90328
2708	8.90088
2710	8.89985
2712	8.90143
2714	8.90435
2716	8.90515
2718	8.90564
2720	8.90492
2722	8.90336
2724	8.90342
2726	8.90147
2728	8.90026
2730	8.89738
2732	8.89584
2734	8.89504
2736	8.89422
2738	8.8931
2740	8.89357
2742	8.89447
2744	8.89298
2746	8.89239
2748	8.8955
2750	8.89817
2752	8.89853
2754	8.89773
2756	8.89588
2758	8.8964
2760	8.89845
2762	8.89906
2764	8.89668
2766	8.89469
2768	8.89682
2770	8.89682
2772	8.89556
2774	8.89604
2776	8.89932
2778	8.89968
2780	8.8996
2782	8.90077
2784	8.89984
2786	8.89895
2788	8.89729
2790	8.89683
2792	8.89498
2794	8.89405
2796	8.89314
2798	8.88836
2800	8.88161
2802	8.8754
2804	8.87109
2806	8.86849
2808	8.86717
2810	8.86153
2812	8.85712
2814	8.85348
2816	8.85154
2818	8.8504
2820	8.85117
2822	8.85533
2824	8.85918
2826	8.86406
2828	8.86931
2830	8.87323
2832	8.87678
2834	8.87892
2836	8.87978
2838	8.87901
2840	8.87917
2842	8.88138
2844	8.8838
2846	8.88677
2848	8.88831
2850	8.88781
2852	8.88794
2854	8.88746
2856	8.88528
2858	8.88423
2860	8.88347
2862	8.88409
2864	8.88455
2866	8.88529
2868	8.88405
2870	8.88243
2872	8.883
2874	8.88424
2876	8.88519
2878	8.88579
2880	8.88661
2882	8.88657
2884	8.88697
2886	8.88609
2888	8.88436
2890	8.88376
2892	8.88564
2894	8.88426
2896	8.88592
2898	8.88578
2900	8.88342
2902	8.88159
2904	8.8811
2906	8.8843
2908	8.88531
2910	8.88221
2912	8.87913
2914	8.88177
2916	8.88289
2918	8.8829
2920	8.88283
2922	8.88333
2924	8.88409
2926	8.88423
2928	8.88345
2930	8.88305
2932	8.88079
2934	8.87922
2936	8.8768
2938	8.87891
2940	8.87923
2942	8.87839
2944	8.87862
2946	8.87691
2948	8.87864
2950	8.87926
2952	8.87923
2954	8.87708
2956	8.87417
2958	8.87435
2960	8.87577
2962	8.87845
2964	8.88207
2966	8.88193
2968	8.88033
2970	8.87953
2972	8.88058
2974	8.87953
2976	8.87827
2978	8.87821
2980	8.87932
2982	8.87891
2984	8.87855
2986	8.88012
2988	8.88079
2990	8.88064
2992	8.88008
2994	8.87887
2996	8.8797
2998	8.87915
3000	8.87805
3002	8.87669
3004	8.87741
3006	8.87671
3008	8.87074
3010	8.86423
3012	8.85712
3014	8.85336
3016	8.84803
3018	8.84316
3020	8.83774
3022	8.83308
3024	8.8328
3026	8.8344
3028	8.83795
3030	8.84063
3032	8.84159
3034	8.84183
3036	8.84256
3038	8.84474
3040	8.85042
3042	8.85492
3044	8.85592
3046	8.85683
3048	8.85885
3050	8.86051
3052	8.86037
3054	8.86334
3056	8.86462
3058	8.86639
3060	8.86648
3062	8.86615
3064	8.86447
3066	8.86395
3068	8.86546
3070	8.86546
3072	8.86407
3074	8.86518
3076	8.86435
3078	8.86096
3080	8.85677
3082	8.85593
3084	8.85728
3086	8.86014
3088	8.86163
3090	8.86119
3092	8.85995
3094	8.85955
3096	8.85934
3098	8.86001
3100	8.8602
3102	8.86064
3104	8.86082
3106	8.86098
3108	8.85927
3110	8.85826
3112	8.85961
3114	8.86256
3116	8.86518
3118	8.86637
3120	8.86483
3122	8.86366
3124	8.86496
3126	8.86382
3128	8.86416
3130	8.86345
3132	8.86239
3134	8.86058
3136	8.86201
3138	8.8623
3140	8.86092
3142	8.85724
3144	8.85687
3146	8.85842
3148	8.86125
3150	8.86098
3152	8.8592
3154	8.85854
3156	8.85809
3158	8.85758
3160	8.85867
3162	8.85956
3164	8.85859
3166	8.85749
3168	8.85941
3170	8.85899
3172	8.85475
3174	8.85422
3176	8.85586
3178	8.85363
3180	8.85262
3182	8.85418
3184	8.85364
3186	8.85153
3188	8.85386
3190	8.85606
3192	8.85507
3194	8.85236
3196	8.85324
3198	8.85646
3200	8.85882
3202	8.85695
3204	8.85769
3206	8.85726
3208	8.85766
3210	8.8585
3212	8.85699
3214	8.8568
3216	8.85684
3218	8.8507
3220	8.84188
3222	8.83596
3224	8.83175
3226	8.82657
3228	8.82289
3230	8.81943
3232	8.81622
3234	8.81405
3236	8.81391
3238	8.81532
3240	8.81755
3242	8.81812
3244	8.81847
3246	8.81957
3248	8.82637
3250	8.82849
3252	8.82808
3254	8.82916
3256	8.83101
3258	8.83605
3260	8.83746
3262	8.83889
3264	8.84179
3266	8.84331
3268	8.84293
3270	8.84296
3272	8.84535
3274	8.846
3276	8.84474
3278	8.84652
3280	8.84534
3282	8.84307
3284	8.84145
3286	8.84096
3288	8.84073
3290	8.83969
3292	8.84075
3294	8.84078
3296	8.84084
3298	8.84116
3300	8.84264
3302	8.84153
3304	8.83988
3306	8.83924
3308	8.84149
3310	8.84056
3312	8.84009
3314	8.84047
3316	8.8409
3318	8.84243
3320	8.84054
3322	8.83618
3324	8.8361
3326	8.83672
3328	8.83775
3330	8.83772
3332	8.83843
3334	8.83871
3336	8.83834
3338	8.8376
3340	8.83724
3342	8.83527
3344	8.83418
3346	8.83608
3348	8.83743
3350	8.83827
3352	8.83938
3354	8.8422
3356	8.84245
3358	8.83909
3360	8.83712
3362	8.83584
3364	8.83403
3366	8.83367
3368	8.83475
3370	8.83606
3372	8.83757
3374	8.83691
3376	8.83699
3378	8.83583
3380	8.83688
3382	8.83786
3384	8.8367
3386	8.83534
3388	8.83482
3390	8.83242
3392	8.83332
3394	8.83595
3396	8.83563
3398	8.83599
3400	8.83886
3402	8.83896
3404	8.83712
3406	8.83694
3408	8.83788
3410	8.83669
3412	8.83322
3414	8.83164
3416	8.83529
3418	8.84015
3420	8.84053
3422	8.83755
3424	8.83441
3426	8.833
3428	8.82877
3430	8.82283
3432	8.81768
3434	8.81037
3436	8.80347
3438	8.79988
3440	8.79705
3442	8.79597
3444	8.79353
3446	8.78959
3448	8.78997
3450	8.79171
3452	8.79471
3454	8.79707
3456	8.7999
3458	8.80272
3460	8.80383
3462	8.80543
3464	8.80625
3466	8.80525
3468	8.80587
3470	8.81056
3472	8.81605
3474	8.81828
3476	8.81738
3478	8.81756
3480	8.81749
3482	8.81776
3484	8.81891
3486	8.81309
3488	8.80821
3490	8.80776
3492	8.80705
3494	8.80412
3496	8.80181
3498	8.80093
3500	8.80043
3502	8.79845
3504	8.79516
3506	8.79586
3508	8.79875
3510	8.79791
3512	8.79572
3514	8.79554
3516	8.79641
3518	8.79699
3520	8.79767
3522	8.79813
3524	8.79781
3526	8.79742
3528	8.79964
3530	8.80058
3532	8.80255
3534	8.80355
3536	8.80348
3538	8.80029
3540	8.79562
3542	8.79424
3544	8.79336
3546	8.79463
3548	8.79517
3550	8.79462
3552	8.79584
3554	8.7976
3556	8.80021
3558	8.7988
3560	8.79708
3562	8.79506
3564	8.79433
3566	8.79168
3568	8.78885
3570	8.78708
3572	8.78876
3574	8.79222
3576	8.79136
3578	8.78701
3580	8.78768
3582	8.79022
3584	8.79196
3586	8.79244
3588	8.79266
3590	8.79266
3592	8.79018
3594	8.78985
3596	8.78985
3598	8.79031
3600	8.79051
3602	8.78773
3604	8.788
3606	8.79014
3608	8.79017
3610	8.78798
3612	8.78663
3614	8.78683
3616	8.78755
3618	8.78729
3620	8.78722
3622	8.78919
3624	8.7909
3626	8.79129
3628	8.78889
3630	8.79034
3632	8.79046
3634	8.79126
3636	8.78784
3638	8.78098
3640	8.77675
3642	8.77338
3644	8.77062
3646	8.76823
3648	8.76425
3650	8.75876
3652	8.75318
3654	8.74763
3656	8.74529
3658	8.74751
3660	8.74952
3662	8.75157
3664	8.75289
3666	8.75573
3668	8.7597
3670	8.7616
3672	8.76545
3674	8.76829
3676	8.76862
3678	8.7708
3680	8.77285
3682	8.77365
3684	8.77536
3686	8.7777
3688	8.78019
3690	8.78213
3692	8.78357
3694	8.78365
3696	8.78078
3698	8.78068
3700	8.78039
3702	8.77911
3704	8.77972
3706	8.77928
3708	8.77863
3710	8.77663
3712	8.77498
3714	8.7764
3716	8.77611
3718	8.77381
3720	8.77405
3722	8.77791
3724	8.77914
3726	8.77709
3728	8.77663
3730	8.7762
3732	8.77736
3734	8.77686
3736	8.77728
3738	8.77975
3740	8.7805
3742	8.78091
3744	8.77943
3746	8.7762
3748	8.77318
3750	8.77495
3752	8.77661
3754	8.78075
3756	8.78213
3758	8.78092
3760	8.77947
3762	8.77776
3764	8.77684
3766	8.77642
3768	8.77543
3770	8.77461
3772	8.77504
3774	8.77743
3776	8.77743
3778	8.7789
3780	8.77861
3782	8.77787
3784	8.77954
3786	8.77958
3788	8.77872
3790	8.77747
3792	8.77527
3794	8.7747
3796	8.77508
3798	8.77498
3800	8.77609
3802	8.77657
3804	8.77677
3806	8.7786
3808	8.77804
3810	8.77674
3812	8.77603
3814	8.77648
3816	8.7735
3818	8.77313
3820	8.77162
3822	8.77166
3824	8.77359
3826	8.77468
3828	8.77621
3830	8.77676
3832	8.77709
3834	8.77642
3836	8.77778
3838	8.77797
3840	8.77451
3842	8.77145
3844	8.77166
3846	8.77109
3848	8.76499
3850	8.76012
3852	8.75734
3854	8.75383
3856	8.75063
3858	8.74579
3860	8.74302
3862	8.74015
3864	8.73681
3866	8.73681
3868	8.73846
3870	8.74238
3872	8.7453
3874	8.74537
3876	8.74533
3878	8.74663
3880	8.74923
3882	8.75209
3884	8.75246
3886	8.75347
3888	8.75482
3890	8.75771
3892	8.758
3894	8.76038
3896	8.76372
3898	8.76564
3900	8.76694
3902	8.76767
3904	8.76703
3906	8.76573
3908	8.7655
3910	8.7669
3912	8.76771
3914	8.76892
3916	8.76844
3918	8.76652
3920	8.76581
3922	8.76354
3924	8.76252
3926	8.76388
3928	8.76348
3930	8.76528
3932	8.76673
3934	8.76654
3936	8.76605
3938	8.76642
3940	8.76584
3942	8.7656
3944	8.76762
3946	8.76739
3948	8.76796
3950	8.76921
3952	8.77011
3954	8.76882
3956	8.76752
3958	8.76669
3960	8.76628
3962	8.7657
3964	8.76352
3966	8.76505
3968	8.76813
3970	8.76962
3972	8.76849
3974	8.76744
3976	8.76792
3978	8.76535
3980	8.76508
3982	8.76733
3984	8.76626
3986	8.76579
3988	8.76717
3990	8.76637
3992	8.76667
3994	8.76509
3996	8.76371
3998	8.76645
4000	8.76787
[truncated: 1,181 more rows]

## Sheet: Figure 3j
2	9.77619
4	9.77487
6	9.77474
8	9.77572
10	9.77693
12	9.77777
14	9.77656
16	9.7752
18	9.77432
20	9.77373
22	9.77312
24	9.77305
26	9.7726
28	9.77239
30	9.77094
32	9.76979
34	9.76883
36	9.76835
38	9.76686
40	9.76632
42	9.76699
44	9.76641
46	9.76425
48	9.76432
50	9.76471
52	9.76472
54	9.76369
56	9.76269
58	9.76229
60	9.76137
62	9.76072
64	9.76122
66	9.76004
68	9.75774
70	9.75544
72	9.75414
74	9.75439
76	9.75413
78	9.75419
80	9.754
82	9.75415
84	9.75425
86	9.7533
88	9.75343
90	9.75498
92	9.75527
94	9.75535
96	9.75375
98	9.75307
100	9.75239
102	9.75232
104	9.75317
106	9.75251
108	9.7514
110	9.75117
112	9.7499
114	9.74939
116	9.74937
118	9.7508
120	9.75114
122	9.7524
124	9.75382
126	9.75381
128	9.75231
130	9.75279
132	9.75246
134	9.75202
136	9.75286
138	9.75349
140	9.75266
142	9.75051
144	9.74959
146	9.7504
148	9.74905
150	9.74864
152	9.74931
154	9.74733
156	9.74544
158	9.74361
160	9.7401
162	9.73815
164	9.73967
166	9.73988
168	9.7374
170	9.73651
172	9.73624
174	9.73749
176	9.73768
178	9.73675
180	9.73569
182	9.73447
184	9.73264
186	9.731
188	9.73134
190	9.73219
192	9.73173
194	9.73165
196	9.73053
198	9.7302
200	9.72834
202	9.72944
204	9.7306
206	9.73014
208	9.73088
210	9.7306
212	9.73086
214	9.73082
216	9.73121
218	9.7308
220	9.72997
222	9.72947
224	9.72982
226	9.72943
228	9.72693
230	9.72657
232	9.72785
234	9.72575
236	9.72362
238	9.7234
240	9.72354
242	9.72383
244	9.72269
246	9.72138
248	9.72191
250	9.72184
252	9.72058
254	9.72076
256	9.7203
258	9.71957
260	9.71938
262	9.71813
264	9.71813
266	9.71975
268	9.71909
270	9.71807
272	9.71763
274	9.71802
276	9.71643
278	9.71169
280	9.70516
282	9.69635
284	9.68881
286	9.68239
288	9.6748
290	9.66635
292	9.65968
294	9.65477
296	9.65029
298	9.64818
300	9.64823
302	9.64972
304	9.65228
306	9.65584
308	9.65844
310	9.66181
312	9.6647
314	9.66621
316	9.66812
318	9.6706
320	9.67372
322	9.67537
324	9.67831
326	9.68029
328	9.68042
330	9.68207
332	9.68216
334	9.68282
336	9.68336
338	9.68386
340	9.6835
342	9.68314
344	9.68348
346	9.68262
348	9.68359
350	9.68479
352	9.68445
354	9.68479
356	9.68612
358	9.68688
360	9.68626
362	9.68547
364	9.68507
366	9.68511
368	9.68486
370	9.68394
372	9.68382
374	9.68244
376	9.68214
378	9.68204
380	9.68005
382	9.67854
384	9.67745
386	9.67654
388	9.6766
390	9.67612
392	9.6752
394	9.6738
396	9.67274
398	9.67247
400	9.67263
402	9.67112
404	9.66941
406	9.66834
408	9.66726
410	9.66823
412	9.66859
414	9.66899
416	9.67032
418	9.6715
420	9.67323
422	9.67554
424	9.67486
426	9.67405
428	9.67329
430	9.67301
432	9.6723
434	9.67145
436	9.67023
438	9.66813
440	9.66659
442	9.66471
444	9.66227
446	9.6599
448	9.65674
450	9.6576
452	9.65697
454	9.65409
456	9.65017
458	9.64926
460	9.64892
462	9.64727
464	9.64617
466	9.6469
468	9.64839
470	9.65014
472	9.65035
474	9.65052
476	9.64991
478	9.64788
480	9.64945
482	9.65023
484	9.649
486	9.64778
488	9.64374
490	9.63783
492	9.63204
494	9.62673
496	9.62004
498	9.61138
500	9.6052
502	9.59878
504	9.59421
506	9.59162
508	9.59045
510	9.59043
512	9.59233
514	9.59569
516	9.59819
518	9.60172
520	9.60509
522	9.60715
524	9.60938
526	9.61203
528	9.61397
530	9.61518
532	9.61621
534	9.61784
536	9.62002
538	9.62099
540	9.62231
542	9.62226
544	9.62214
546	9.6232
548	9.62453
550	9.6249
552	9.62428
554	9.62465
556	9.62529
558	9.625
560	9.62416
562	9.62475
564	9.62573
566	9.62635
568	9.62716
570	9.6278
572	9.62915
574	9.62799
576	9.6293
578	9.63064
580	9.62991
582	9.62996
584	9.63003
586	9.63034
588	9.62923
590	9.62909
592	9.62852
594	9.62901
596	9.62864
598	9.63001
600	9.63129
602	9.63369
604	9.63412
606	9.63272
608	9.63188
610	9.63162
612	9.62987
614	9.62788
616	9.62652
618	9.62696
620	9.6284
622	9.62877
624	9.62912
626	9.62742
628	9.62589
630	9.62432
632	9.6254
634	9.62634
636	9.62741
638	9.62885
640	9.62815
642	9.62667
644	9.62632
646	9.62566
648	9.62628
650	9.6282
652	9.62839
654	9.62709
656	9.62602
658	9.62628
660	9.62608
662	9.6249
664	9.62441
666	9.62454
668	9.62414
670	9.62457
672	9.62502
674	9.62492
676	9.62426
678	9.62468
680	9.62469
682	9.62494
684	9.62481
686	9.62504
688	9.62565
690	9.62532
692	9.62283
694	9.6206
696	9.61891
698	9.61694
700	9.61236
702	9.60641
704	9.59934
706	9.59238
708	9.58559
710	9.58088
712	9.57529
714	9.57065
716	9.56642
718	9.56499
720	9.56664
722	9.56829
724	9.5713
726	9.57352
728	9.57443
730	9.5767
732	9.57821
734	9.58078
736	9.58389
738	9.58674
740	9.58778
742	9.58859
744	9.5885
746	9.58978
748	9.59172
750	9.59385
752	9.595
754	9.59446
756	9.59387
758	9.59481
760	9.59598
762	9.59588
764	9.59745
766	9.59905
768	9.59945
770	9.6008
772	9.60057
774	9.60192
776	9.60261
778	9.60383
780	9.6062
782	9.60719
784	9.60579
786	9.60601
788	9.60584
790	9.60641
792	9.60778
794	9.60818
796	9.60852
798	9.60868
800	9.60826
802	9.60839
804	9.60776
806	9.6073
808	9.60733
810	9.60781
812	9.60774
814	9.60729
816	9.60532
818	9.60408
820	9.60434
822	9.60437
824	9.60647
826	9.60601
828	9.60605
830	9.60586
832	9.60573
834	9.60467
836	9.60398
838	9.60483
840	9.60488
842	9.60498
844	9.60403
846	9.6038
848	9.60343
850	9.60228
852	9.60254
854	9.60344
856	9.60377
858	9.60327
860	9.6027
862	9.60133
864	9.60268
866	9.60397
868	9.60465
870	9.60437
872	9.60455
874	9.60389
876	9.60258
878	9.60221
880	9.60061
882	9.60004
884	9.59994
886	9.60007
888	9.59938
890	9.59985
892	9.59719
894	9.5959
896	9.59617
898	9.59694
900	9.59721
902	9.59746
904	9.59635
906	9.59378
908	9.59118
910	9.58612
912	9.57993
914	9.5736
916	9.56769
918	9.56192
920	9.55443
922	9.54601
924	9.5409
926	9.53657
928	9.53339
930	9.53283
932	9.53405
934	9.53613
936	9.5382
938	9.53959
940	9.54111
942	9.54184
944	9.5459
946	9.54732
948	9.54715
950	9.54558
952	9.54414
954	9.54622
956	9.54817
958	9.54991
960	9.55026
962	9.55241
964	9.55221
966	9.55246
968	9.55379
970	9.55419
972	9.55312
974	9.55404
976	9.55657
978	9.55957
980	9.56124
982	9.56248
984	9.56391
986	9.56439
988	9.56381
990	9.56386
992	9.56324
994	9.56438
996	9.56408
998	9.56528
1000	9.56631
1002	9.56547
1004	9.56356
1006	9.56377
1008	9.56448
1010	9.56339
1012	9.56192
1014	9.56152
1016	9.56133
1018	9.56216
1020	9.56296
1022	9.56211
1024	9.56287
1026	9.56322
1028	9.56313
1030	9.56335
1032	9.56466
1034	9.56562
1036	9.56437
1038	9.56262
1040	9.56377
1042	9.56442
1044	9.56292
1046	9.56231
1048	9.56313
1050	9.5609
1052	9.56086
1054	9.56244
1056	9.5621
1058	9.56006
1060	9.55796
1062	9.55648
1064	9.5563
1066	9.55872
1068	9.55788
1070	9.55724
1072	9.55575
1074	9.55361
1076	9.55335
1078	9.55424
1080	9.55437
1082	9.55441
1084	9.55377
1086	9.55323
1088	9.55231
1090	9.55117
1092	9.55129
1094	9.55083
1096	9.5496
1098	9.54993
1100	9.5509
1102	9.55226
1104	9.55277
1106	9.55317
1108	9.55298
1110	9.55372
1112	9.55427
1114	9.555
1116	9.55391
1118	9.54971
1120	9.54249
1122	9.53358
1124	9.52465
1126	9.51367
1128	9.50468
1130	9.49449
1132	9.48574
1134	9.47744
1136	9.47031
1138	9.46844
1140	9.46874
1142	9.47046
1144	9.47129
1146	9.47279
1148	9.47478
1150	9.47674
1152	9.47833
1154	9.48056
1156	9.48378
1158	9.4864
1160	9.4888
1162	9.48858
1164	9.49007
1166	9.49111
1168	9.49229
1170	9.49365
1172	9.49409
1174	9.49515
1176	9.49373
1178	9.49346
1180	9.49272
1182	9.49182
1184	9.49075
1186	9.49107
1188	9.49276
1190	9.49429
1192	9.49572
1194	9.49615
1196	9.49639
1198	9.49588
1200	9.49713
1202	9.49801
1204	9.49981
1206	9.50092
1208	9.50147
1210	9.50145
1212	9.50283
1214	9.50254
1216	9.50204
1218	9.50295
1220	9.50258
1222	9.50381
1224	9.50461
1226	9.50536
1228	9.50461
1230	9.50517
1232	9.50434
1234	9.50356
1236	9.50293
1238	9.5031
1240	9.50283
1242	9.50133
1244	9.50089
1246	9.50081
1248	9.49938
1250	9.49877
1252	9.49778
1254	9.49831
1256	9.49719
1258	9.49724
1260	9.49717
1262	9.49788
1264	9.49745
1266	9.49737
1268	9.49655
1270	9.49554
1272	9.49527
1274	9.49401
1276	9.49424
1278	9.49403
1280	9.4939
1282	9.49499
1284	9.49517
1286	9.4959
1288	9.49569
1290	9.49453
1292	9.49525
1294	9.49583
1296	9.4961
1298	9.49678
1300	9.49612
1302	9.4955
1304	9.49495
1306	9.49492
1308	9.49612
1310	9.49646
1312	9.49694
1314	9.49637
1316	9.49575
1318	9.49397
1320	9.49249
1322	9.4931
1324	9.49334
1326	9.49305
1328	9.49025
1330	9.48456
1332	9.47781
1334	9.4719
1336	9.46534
1338	9.45852
1340	9.45103
1342	9.44566
1344	9.43972
1346	9.43381
1348	9.43267
1350	9.43687
1352	9.43958
1354	9.44396
1356	9.44744
1358	9.45043
1360	9.4527
1362	9.4531
1364	9.45389
1366	9.4555
1368	9.4584
1370	9.46007
1372	9.46163
1374	9.46281
1376	9.46364
1378	9.46399
1380	9.46394
1382	9.4659
1384	9.46944
1386	9.46962
1388	9.46883
1390	9.4688
1392	9.47
1394	9.47147
1396	9.4723
1398	9.47372
1400	9.47421
1402	9.47459
1404	9.47515
1406	9.47352
1408	9.47272
1410	9.47234
1412	9.47266
1414	9.47292
1416	9.47377
1418	9.47282
1420	9.47231
1422	9.47082
1424	9.47093
1426	9.47083
1428	9.47252
1430	9.47187
1432	9.47123
1434	9.47063
1436	9.47051
1438	9.47069
1440	9.47154
1442	9.4718
1444	9.47375
1446	9.47539
1448	9.47675
1450	9.47786
1452	9.47675
1454	9.47551
1456	9.47394
1458	9.47235
1460	9.47205
1462	9.47104
1464	9.46968
1466	9.46965
1468	9.46989
1470	9.46967
1472	9.46909
1474	9.46844
1476	9.46888
1478	9.46871
1480	9.46916
1482	9.46908
1484	9.46904
1486	9.46792
1488	9.468
1490	9.46752
1492	9.46851
1494	9.47002
1496	9.47132
1498	9.4712
1500	9.46976
1502	9.46953
1504	9.4677
1506	9.46738
1508	9.46678
1510	9.46573
1512	9.4664
1514	9.46625
1516	9.46602
1518	9.46587
1520	9.46696
1522	9.46577
1524	9.4654
1526	9.46496
1528	9.46417
1530	9.46467
1532	9.46507
1534	9.4639
1536	9.46348
1538	9.45922
1540	9.45083
1542	9.4439
1544	9.43607
1546	9.4298
1548	9.42451
1550	9.41816
1552	9.412
1554	9.40722
1556	9.40248
1558	9.40122
1560	9.40419
1562	9.40794
1564	9.41213
1566	9.41626
1568	9.42204
1570	9.42584
1572	9.42737
1574	9.42827
1576	9.43101
1578	9.43346
1580	9.43536
1582	9.43707
1584	9.43789
1586	9.43735
1588	9.43857
1590	9.43899
1592	9.43948
1594	9.44097
1596	9.44329
1598	9.4426
1600	9.44181
1602	9.44171
1604	9.44222
1606	9.44256
1608	9.44288
1610	9.44308
1612	9.44339
1614	9.44548
1616	9.44709
1618	9.44778
1620	9.44815
1622	9.44862
1624	9.4489
1626	9.44945
1628	9.44982
1630	9.4501
1632	9.44943
1634	9.44996
1636	9.45178
1638	9.45232
1640	9.45204
1642	9.45153
1644	9.451
1646	9.45047
1648	9.45048
1650	9.45017
1652	9.45055
1654	9.45021
1656	9.44963
1658	9.44841
1660	9.44907
1662	9.44927
1664	9.44929
1666	9.44958
1668	9.44974
1670	9.45098
1672	9.44929
1674	9.44719
1676	9.44607
1678	9.44688
1680	9.44588
1682	9.44674
1684	9.44691
1686	9.44663
1688	9.4476
1690	9.44877
1692	9.44883
1694	9.44955
1696	9.45043
1698	9.44928
1700	9.44878
1702	9.44838
1704	9.44708
1706	9.44632
1708	9.44719
1710	9.4475
1712	9.44633
1714	9.44485
1716	9.44441
1718	9.44459
1720	9.44628
1722	9.44582
1724	9.445
1726	9.44451
1728	9.44543
1730	9.44569
1732	9.44619
1734	9.44605
1736	9.44461
1738	9.44437
1740	9.44458
1742	9.44476
1744	9.44444
1746	9.44294
1748	9.43786
1750	9.43188
1752	9.42579
1754	9.41776
1756	9.4079
1758	9.40041
1760	9.39464
1762	9.38943
1764	9.38526
1766	9.38141
1768	9.38024
1770	9.38361
1772	9.38863
1774	9.39294
1776	9.39689
1778	9.40106
1780	9.40507
1782	9.40791
1784	9.40861
1786	9.41093
1788	9.4124
1790	9.41407
1792	9.41499
1794	9.41584
1796	9.41718
1798	9.41911
1800	9.41917
1802	9.41926
1804	9.41991
1806	9.42014
1808	9.4206
1810	9.42133
1812	9.42261
1814	9.4224
1816	9.42281
1818	9.42451
1820	9.42598
1822	9.42764
1824	9.42846
1826	9.42847
1828	9.42835
1830	9.4282
1832	9.4288
1834	9.43003
1836	9.42948
1838	9.42948
1840	9.43039
1842	9.43055
1844	9.43153
1846	9.4311
1848	9.43058
1850	9.43028
1852	9.42999
1854	9.42935
1856	9.42975
1858	9.43044
1860	9.43225
1862	9.43368
1864	9.43377
1866	9.43253
1868	9.43129
1870	9.43229
1872	9.43225
1874	9.43158
1876	9.43078
1878	9.42865
1880	9.42769
1882	9.42791
1884	9.42869
1886	9.42941
1888	9.42957
1890	9.43013
1892	9.42989
1894	9.43141
1896	9.43163
1898	9.43081
1900	9.43077
1902	9.43169
1904	9.43118
1906	9.43129
1908	9.43087
1910	9.42974
1912	9.42925
1914	9.42935
1916	9.43047
1918	9.43099
1920	9.42995
1922	9.42973
1924	9.42981
1926	9.43031
1928	9.43071
1930	9.42926
1932	9.42955
1934	9.42965
1936	9.42859
1938	9.42813
1940	9.42752
1942	9.42788
1944	9.42741
1946	9.42544
1948	9.42566
1950	9.4269
1952	9.42841
1954	9.42943
1956	9.42887
1958	9.42399
1960	9.41757
1962	9.40975
1964	9.40062
1966	9.39218
1968	9.38662
1970	9.38188
1972	9.37603
1974	9.36975
1976	9.36657
1978	9.36645
1980	9.36898
1982	9.37337
1984	9.37704
1986	9.38058
1988	9.3864
1990	9.38972
1992	9.3925
1994	9.39576
1996	9.39917
1998	9.40094
2000	9.40011
2002	9.3995
2004	9.39937
2006	9.4006
2008	9.40199
2010	9.40291
2012	9.40426
2014	9.40629
2016	9.40753
2018	9.40846
2020	9.40938
2022	9.40937
2024	9.41006
2026	9.41024
2028	9.41191
2030	9.41468
2032	9.41545
2034	9.41589
2036	9.41458
2038	9.41332
2040	9.41116
2042	9.40972
2044	9.41068
2046	9.40923
2048	9.40688
2050	9.4066
2052	9.40666
2054	9.40559
2056	9.40562
2058	9.40656
2060	9.4069
2062	9.40866
2064	9.40984
2066	9.40839
2068	9.4084
2070	9.40706
2072	9.40727
2074	9.40696
2076	9.40663
2078	9.40881
2080	9.40862
2082	9.4064
2084	9.40547
2086	9.407
2088	9.40806
2090	9.40811
2092	9.40836
2094	9.40811
2096	9.40851
2098	9.40685
2100	9.4066
2102	9.40685
2104	9.4068
2106	9.40745
2108	9.40784
2110	9.40768
2112	9.40665
2114	9.40613
2116	9.40604
2118	9.40795
2120	9.40735
2122	9.4063
2124	9.40678
2126	9.40684
2128	9.40669
2130	9.40656
2132	9.40573
2134	9.40429
2136	9.40426
2138	9.40634
2140	9.40642
2142	9.40549
2144	9.40458
2146	9.40479
2148	9.40408
2150	9.40313
2152	9.40378
2154	9.40484
2156	9.4044
2158	9.40446
2160	9.40476
2162	9.40445
2164	9.40442
2166	9.40366
2168	9.40001
2170	9.39284
2172	9.38407
2174	9.37542
2176	9.3685
2178	9.36304
2180	9.35664
2182	9.35051
2184	9.34556
2186	9.34089
2188	9.3406
2190	9.34489
2192	9.35002
2194	9.35535
2196	9.35969
2198	9.36296
2200	9.36706
2202	9.37043
2204	9.37276
2206	9.37515
2208	9.37676
2210	9.37635
2212	9.37494
2214	9.37593
2216	9.37847
2218	9.37928
2220	9.37945
2222	9.38108
2224	9.38253
2226	9.38368
2228	9.38448
2230	9.38389
2232	9.3836
2234	9.38475
2236	9.38594
2238	9.3852
2240	9.3856
2242	9.38633
2244	9.38718
2246	9.38837
2248	9.38998
2250	9.39022
2252	9.38959
2254	9.38995
2256	9.39004
2258	9.39019
2260	9.39174
2262	9.39229
2264	9.39199
2266	9.39189
2268	9.39341
2270	9.39353
2272	9.39299
2274	9.39293
2276	9.38946
2278	9.38882
2280	9.39042
2282	9.39091
2284	9.3917
2286	9.39205
2288	9.39262
2290	9.39341
2292	9.39497
2294	9.39607
2296	9.39565
2298	9.39504
2300	9.39511
2302	9.39545
2304	9.39505
2306	9.39406
2308	9.39304
2310	9.39369
2312	9.39401
2314	9.39337
2316	9.3922
2318	9.39332
2320	9.39509
2322	9.39586
2324	9.3968
2326	9.39645
2328	9.39538
2330	9.39344
2332	9.39153
2334	9.38953
2336	9.38939
2338	9.38992
2340	9.38998
2342	9.39045
2344	9.38965
2346	9.39011
2348	9.39068
2350	9.38979
2352	9.39018
2354	9.39109
2356	9.3912
2358	9.39076
2360	9.39133
2362	9.39082
2364	9.3905
2366	9.39119
2368	9.39151
2370	9.39122
2372	9.39186
2374	9.39312
2376	9.39353
2378	9.39172
2380	9.38614
2382	9.37944
2384	9.37174
2386	9.36412
2388	9.35779
2390	9.35113
2392	9.34464
2394	9.3409
2396	9.33924
2398	9.33865
2400	9.34169
2402	9.34492
2404	9.34782
2406	9.35119
2408	9.35132
2410	9.3553
2412	9.35826
2414	9.36131
2416	9.364
2418	9.36503
2420	9.36295
2422	9.36154
2424	9.36013
2426	9.3605
2428	9.35998
2430	9.36214
2432	9.36248
2434	9.36251
2436	9.36159
2438	9.36185
2440	9.36651
2442	9.36932
2444	9.36975
2446	9.37184
2448	9.37326
2450	9.37412
2452	9.37302
2454	9.37206
2456	9.37103
2458	9.37007
2460	9.36967
2462	9.36823
2464	9.36694
2466	9.36541
2468	9.36416
2470	9.36373
2472	9.36517
2474	9.36636
2476	9.36782
2478	9.36755
2480	9.3669
2482	9.36724
2484	9.36772
2486	9.36949
2488	9.36958
2490	9.36879
2492	9.36927
2494	9.36864
2496	9.36968
2498	9.36986
2500	9.37144
2502	9.3722
2504	9.37293
2506	9.37308
2508	9.37336
2510	9.37367
2512	9.37428
2514	9.37502
2516	9.37322
2518	9.37127
2520	9.37127
2522	9.37098
2524	9.37138
2526	9.37139
2528	9.36921
2530	9.36871
2532	9.36916
2534	9.37012
2536	9.36916
2538	9.36931
2540	9.37074
2542	9.37154
2544	9.37247
2546	9.37149
2548	9.3709
2550	9.37048
2552	9.37032
2554	9.37025
2556	9.37223
2558	9.37344
2560	9.37376
2562	9.37342
2564	9.3728
2566	9.37139
2568	9.37164
2570	9.37199
2572	9.37105
2574	9.37068
2576	9.37053
2578	9.36991
2580	9.37118
2582	9.37035
2584	9.3697
2586	9.37004
2588	9.36691
2590	9.36272
2592	9.35936
2594	9.35434
2596	9.34888
2598	9.34302
2600	9.3373
2602	9.33097
2604	9.32545
2606	9.32187
2608	9.32002
2610	9.32034
2612	9.32156
2614	9.32315
2616	9.3241
2618	9.32679
2620	9.32944
2622	9.33408
2624	9.33655
2626	9.3378
2628	9.33865
2630	9.34003
2632	9.34197
2634	9.34249
2636	9.34389
2638	9.34454
2640	9.34597
2642	9.34758
2644	9.34829
2646	9.34866
2648	9.35071
2650	9.3513
2652	9.35245
2654	9.3533
2656	9.3542
2658	9.35507
2660	9.35599
2662	9.35727
2664	9.35954
2666	9.36015
2668	9.35941
2670	9.35925
2672	9.36049
2674	9.36149
2676	9.36058
2678	9.35995
2680	9.36089
2682	9.36112
2684	9.36238
2686	9.36166
2688	9.36107
2690	9.3601
2692	9.35829
2694	9.35885
2696	9.35917
2698	9.35917
2700	9.35973
2702	9.36175
2704	9.36161
2706	9.35991
2708	9.35951
2710	9.36114
2712	9.36042
2714	9.35821
2716	9.35947
2718	9.36067
2720	9.36008
2722	9.35934
2724	9.35854
2726	9.35903
2728	9.36038
2730	9.36006
2732	9.35887
2734	9.35792
2736	9.35688
2738	9.35741
2740	9.35678
2742	9.35542
2744	9.35497
2746	9.35424
2748	9.35412
2750	9.35412
2752	9.35581
2754	9.35663
2756	9.35634
2758	9.35705
2760	9.35728
2762	9.35976
2764	9.36123
2766	9.36255
2768	9.36235
2770	9.36234
2772	9.36253
2774	9.36239
2776	9.36204
2778	9.36205
2780	9.36271
2782	9.36228
2784	9.36222
2786	9.36173
2788	9.36243
2790	9.36183
2792	9.36012
2794	9.35963
2796	9.35814
2798	9.35667
2800	9.35168
2802	9.34614
2804	9.34022
2806	9.33581
2808	9.33123
2810	9.32491
2812	9.31952
2814	9.31586
2816	9.31145
2818	9.30826
2820	9.30802
2822	9.30766
2824	9.31006
2826	9.31244
2828	9.31551
2830	9.31723
2832	9.31926
2834	9.32151
2836	9.32322
2838	9.32445
2840	9.32628
2842	9.32748
2844	9.32865
2846	9.32912
2848	9.33015
2850	9.33072
2852	9.33267
2854	9.33419
2856	9.33624
2858	9.33788
2860	9.33865
2862	9.33921
2864	9.34039
2866	9.3403
2868	9.34004
2870	9.3411
2872	9.34245
2874	9.34364
2876	9.34489
2878	9.34539
2880	9.34366
2882	9.34372
2884	9.34595
2886	9.34636
2888	9.34544
2890	9.34605
2892	9.34741
2894	9.34925
2896	9.3508
2898	9.34869
2900	9.34843
2902	9.34895
2904	9.34942
2906	9.34843
2908	9.34798
2910	9.3481
2912	9.34782
2914	9.34682
2916	9.34659
2918	9.34901
2920	9.34953
2922	9.34844
2924	9.34605
2926	9.34677
2928	9.34868
2930	9.34989
2932	9.35079
2934	9.35058
2936	9.34998
2938	9.34985
2940	9.35039
2942	9.34923
2944	9.3486
2946	9.34866
2948	9.34834
2950	9.34786
2952	9.3466
2954	9.34841
2956	9.34876
2958	9.34813
2960	9.34788
2962	9.34778
2964	9.34702
2966	9.34517
2968	9.34344
2970	9.3454
2972	9.34632
2974	9.34631
2976	9.34805
2978	9.34787
2980	9.34658
2982	9.34604
2984	9.34573
2986	9.34642
2988	9.34722
2990	9.34693
2992	9.34761
2994	9.34617
2996	9.34712
2998	9.34919
3000	9.34935
3002	9.34892
3004	9.34777
3006	9.34515
3008	9.34336
3010	9.33883
3012	9.33408
3014	9.33031
3016	9.32683
3018	9.32128
3020	9.31599
3022	9.31106
3024	9.30516
3026	9.2994
3028	9.29724
3030	9.29904
3032	9.30052
3034	9.30179
3036	9.30455
3038	9.30601
3040	9.30815
3042	9.3105
3044	9.31198
3046	9.31306
3048	9.31446
3050	9.31641
3052	9.31832
3054	9.31951
3056	9.3194
3058	9.32025
3060	9.3221
3062	9.32262
3064	9.32313
3066	9.3238
3068	9.32422
3070	9.32507
3072	9.32687
3074	9.32797
3076	9.32984
3078	9.33107
3080	9.32971
3082	9.33075
3084	9.33242
3086	9.33343
3088	9.33314
3090	9.33302
3092	9.33411
3094	9.33389
3096	9.33436
3098	9.33533
3100	9.33644
3102	9.33622
3104	9.33635
3106	9.33767
3108	9.33843
3110	9.3387
3112	9.33945
3114	9.34035
3116	9.34099
3118	9.34202
3120	9.34188
3122	9.34238
3124	9.34233
3126	9.34196
3128	9.34118
3130	9.34057
3132	9.34019
3134	9.3398
3136	9.33966
3138	9.33934
3140	9.33999
3142	9.33996
3144	9.34071
3146	9.34023
3148	9.3415
3150	9.34
3152	9.33956
3154	9.34069
3156	9.34048
3158	9.34086
3160	9.33853
3162	9.33839
3164	9.33776
3166	9.33799
3168	9.33934
3170	9.3398
3172	9.33647
3174	9.33455
3176	9.3346
3178	9.33395
3180	9.3344
3182	9.33413
3184	9.33342
3186	9.33308
3188	9.33288
3190	9.33332
3192	9.33394
3194	9.3345
3196	9.33515
3198	9.33337
3200	9.33299
3202	9.33382
3204	9.33305
3206	9.33213
3208	9.33137
3210	9.33093
3212	9.33054
3214	9.33132
3216	9.33163
3218	9.32946
3220	9.32595
3222	9.32182
3224	9.31641
3226	9.31075
3228	9.30454
3230	9.29849
3232	9.29298
3234	9.28828
3236	9.28373
3238	9.28127
3240	9.281
3242	9.28205
3244	9.2835
3246	9.28627
3248	9.28914
3250	9.29051
3252	9.29312
3254	9.29665
3256	9.2978
3258	9.29945
3260	9.29967
3262	9.30001
3264	9.30199
3266	9.30415
3268	9.30701
3270	9.30779
3272	9.30807
3274	9.30877
3276	9.3098
3278	9.31273
3280	9.31397
3282	9.31434
3284	9.31419
3286	9.31662
3288	9.3186
3290	9.31962
3292	9.31864
3294	9.3182
3296	9.3189
3298	9.32019
3300	9.32065
3302	9.32166
3304	9.32201
3306	9.32354
3308	9.32365
3310	9.3224
3312	9.32205
3314	9.32348
3316	9.32431
3318	9.32576
3320	9.32744
3322	9.32684
3324	9.32649
3326	9.32733
3328	9.32801
3330	9.32819
3332	9.32566
3334	9.32622
3336	9.32723
3338	9.32772
3340	9.32752
3342	9.3265
3344	9.32718
3346	9.32812
3348	9.32774
3350	9.32709
3352	9.32716
3354	9.32788
3356	9.32792
3358	9.32837
3360	9.32744
3362	9.32707
3364	9.32687
3366	9.32737
3368	9.32773
3370	9.32655
3372	9.32509
3374	9.32503
3376	9.3257
3378	9.32742
3380	9.32694
3382	9.32552
3384	9.32428
3386	9.32365
3388	9.32339
3390	9.32451
3392	9.32656
3394	9.32663
3396	9.32703
3398	9.32655
3400	9.32508
3402	9.32458
3404	9.32597
3406	9.32685
3408	9.3271
3410	9.32631
3412	9.32673
3414	9.32712
3416	9.32609
3418	9.32591
3420	9.32549
3422	9.32522
3424	9.32269
3426	9.32166
3428	9.32223
3430	9.31955
3432	9.31396
3434	9.30824
3436	9.30236
3438	9.29703
3440	9.2915
3442	9.28603
3444	9.28043
3446	9.27764
3448	9.27476
3450	9.27461
3452	9.27384
3454	9.275
3456	9.27966
3458	9.28388
3460	9.28682
3462	9.28906
3464	9.29123
3466	9.29151
3468	9.29388
3470	9.29476
3472	9.29468
3474	9.29601
3476	9.29792
3478	9.29966
3480	9.30075
3482	9.302
3484	9.30307
3486	9.30171
3488	9.30207
3490	9.30182
3492	9.30316
3494	9.3056
3496	9.30739
3498	9.30732
3500	9.30881
3502	9.31045
3504	9.31047
3506	9.31031
3508	9.31171
3510	9.31198
3512	9.31319
3514	9.31461
3516	9.31613
3518	9.31725
3520	9.31763
3522	9.31628
3524	9.31564
3526	9.31594
3528	9.31589
3530	9.31515
3532	9.3149
3534	9.31589
3536	9.31609
3538	9.31438
3540	9.31445
3542	9.31574
3544	9.31669
3546	9.31533
3548	9.31359
3550	9.31401
3552	9.31577
3554	9.31742
3556	9.31718
3558	9.31483
3560	9.31363
3562	9.31442
3564	9.31633
3566	9.31755
3568	9.3174
3570	9.31897
3572	9.3181
3574	9.31768
3576	9.3176
3578	9.31759
3580	9.31828
3582	9.31819
3584	9.31821
3586	9.31681
3588	9.31803
3590	9.32018
3592	9.31972
3594	9.32009
3596	9.3202
3598	9.319
3600	9.31753
3602	9.31857
3604	9.32023
3606	9.32118
3608	9.32067
3610	9.32108
3612	9.32113
3614	9.31762
3616	9.31539
3618	9.3147
3620	9.31597
3622	9.31712
3624	9.31657
3626	9.31591
3628	9.31602
3630	9.3169
3632	9.31652
3634	9.31687
3636	9.31671
3638	9.31568
3640	9.31132
3642	9.30559
3644	9.29895
3646	9.29454
3648	9.28976
3650	9.28405
3652	9.27973
3654	9.27539
3656	9.27108
3658	9.26935
3660	9.26856
3662	9.26928
3664	9.27114
3666	9.27375
3668	9.27777
3670	9.27879
3672	9.28012
3674	9.28258
3676	9.28515
3678	9.28633
3680	9.28845
3682	9.28974
3684	9.29162
3686	9.29221
3688	9.292
3690	9.29373
3692	9.29548
3694	9.29424
3696	9.29375
3698	9.29495
3700	9.29627
3702	9.29672
3704	9.29864
3706	9.30105
3708	9.30267
3710	9.30423
3712	9.30502
3714	9.30437
3716	9.30391
3718	9.30396
3720	9.3064
3722	9.30811
3724	9.30817
3726	9.30809
3728	9.309
3730	9.30818
3732	9.30817
3734	9.31044
3736	9.31237
3738	9.31192
3740	9.31014
3742	9.3093
3744	9.30845
3746	9.30984
3748	9.30895
3750	9.30646
3752	9.30725
3754	9.30822
3756	9.30693
3758	9.30812
3760	9.3088
3762	9.30865
3764	9.30933
3766	9.30996
3768	9.30976
3770	9.30977
3772	9.31117
3774	9.3125
3776	9.31119
3778	9.31147
3780	9.31291
3782	9.3133
3784	9.31117
3786	9.31237
3788	9.31218
3790	9.31147
3792	9.31086
3794	9.3102
3796	9.31104
3798	9.31154
3800	9.31231
3802	9.31146
3804	9.31001
3806	9.30891
3808	9.30901
3810	9.30919
3812	9.3089
3814	9.30799
3816	9.30806
3818	9.31032
3820	9.31161
3822	9.31145
3824	9.31143
3826	9.3117
3828	9.31083
3830	9.30956
3832	9.3097
3834	9.30974
3836	9.30839
3838	9.30845
3840	9.30798
3842	9.30845
3844	9.31012
3846	9.31071
3848	9.30863
3850	9.30311
3852	9.29879
3854	9.29368
3856	9.28897
3858	9.2844
3860	9.28093
3862	9.27673
3864	9.27169
3866	9.26703
3868	9.26429
3870	9.26498
3872	9.26618
3874	9.2669
3876	9.2693
3878	9.27205
3880	9.27502
3882	9.27817
3884	9.28084
3886	9.28274
3888	9.28458
3890	9.28644
3892	9.28571
3894	9.28604
3896	9.28798
3898	9.28773
3900	9.28782
3902	9.28813
3904	9.28886
3906	9.28997
3908	9.29157
3910	9.29237
3912	9.29355
3914	9.29457
3916	9.29483
3918	9.296
3920	9.29592
3922	9.29692
3924	9.29768
3926	9.2977
3928	9.29818
3930	9.29993
3932	9.30128
3934	9.30186
3936	9.30228
3938	9.3006
3940	9.30104
3942	9.30295
3944	9.30308
3946	9.30279
3948	9.30269
3950	9.30313
3952	9.30349
3954	9.30372
3956	9.30421
3958	9.30551
3960	9.30763
3962	9.30702
3964	9.30636
3966	9.30538
3968	9.30551
3970	9.30412
3972	9.30336
3974	9.30383
3976	9.30434
3978	9.30453
3980	9.30515
3982	9.30393
3984	9.30438
3986	9.30484
3988	9.30606
3990	9.30729
3992	9.30639
3994	9.30575
3996	9.30477
3998	9.30446
4000	9.30493
[truncated: 1,182 more rows]

## Sheet: Figure 3k
2	9.33639
4	9.33749
6	9.33735
8	9.33731
10	9.33801
12	9.33811
14	9.33818
16	9.33921
18	9.33978
20	9.3402
22	9.34151
24	9.34241
26	9.34327
28	9.3443
30	9.34375
32	9.34239
34	9.34276
36	9.34278
38	9.34212
40	9.34011
42	9.3383
44	9.33516
46	9.33321
48	9.32952
50	9.32619
52	9.32372
54	9.32128
56	9.32055
58	9.32115
60	9.32096
62	9.32077
64	9.32095
66	9.32217
68	9.31932
70	9.31677
72	9.31547
74	9.31657
76	9.31751
78	9.31787
80	9.31926
82	9.31976
84	9.31857
86	9.31839
88	9.31801
90	9.31741
92	9.31795
94	9.31867
96	9.31849
98	9.32001
100	9.32048
102	9.32006
104	9.31973
106	9.32
108	9.32206
110	9.32167
112	9.32109
114	9.32198
116	9.3232
118	9.3231
120	9.32385
122	9.3244
124	9.32395
126	9.32371
128	9.32218
130	9.32074
132	9.32016
134	9.31889
136	9.31708
138	9.31577
140	9.31594
142	9.31586
144	9.31578
146	9.31413
148	9.31248
150	9.31214
152	9.31208
154	9.31202
156	9.31213
158	9.31206
160	9.31235
162	9.31228
164	9.31357
166	9.31357
168	9.31216
170	9.31072
172	9.31173
174	9.3123
176	9.30706
178	9.2986
180	9.29187
182	9.28728
184	9.28178
186	9.27829
188	9.27518
190	9.27056
192	9.26537
194	9.26224
196	9.25923
198	9.25763
200	9.25651
202	9.25567
204	9.25345
206	9.2521
208	9.25204
210	9.25276
212	9.25169
214	9.25186
216	9.2523
218	9.25255
220	9.25296
222	9.2517
224	9.25175
226	9.25221
228	9.25282
230	9.25341
232	9.25444
234	9.25449
236	9.25486
238	9.25411
240	9.25402
242	9.25395
244	9.25189
246	9.24895
248	9.24607
250	9.24252
252	9.23633
254	9.23141
256	9.22685
258	9.22291
260	9.21908
262	9.21481
264	9.21279
266	9.21336
268	9.21469
270	9.21694
272	9.22188
274	9.22626
276	9.22829
278	9.23019
280	9.2331
282	9.23484
284	9.2371
286	9.23775
288	9.23752
290	9.2397
292	9.24021
294	9.24024
296	9.23945
298	9.23986
300	9.24204
302	9.24212
304	9.24326
306	9.24421
308	9.24539
310	9.24588
312	9.24736
314	9.24863
316	9.24962
318	9.24945
320	9.24965
322	9.25034
324	9.25137
326	9.25194
328	9.25197
330	9.25225
332	9.25314
334	9.25383
336	9.25505
338	9.25575
340	9.25628
342	9.25692
344	9.25615
346	9.2565
348	9.25645
350	9.25709
352	9.25814
354	9.25748
356	9.25638
358	9.25446
360	9.2527
362	9.25347
364	9.25398
366	9.2528
368	9.25218
370	9.25176
372	9.25207
374	9.252
376	9.25155
378	9.25191
380	9.25118
382	9.25124
384	9.25166
386	9.25293
388	9.25217
390	9.25226
392	9.25299
394	9.25236
396	9.25173
398	9.25182
400	9.25255
402	9.25217
404	9.25202
406	9.25181
408	9.25212
410	9.25257
412	9.25249
414	9.252
416	9.25117
418	9.25287
420	9.25433
422	9.25313
424	9.25232
426	9.24924
428	9.24602
430	9.24217
432	9.23781
434	9.23399
436	9.2298
438	9.22723
440	9.22424
442	9.22079
444	9.21795
446	9.21807
448	9.21928
450	9.221
452	9.22357
454	9.22701
456	9.23161
458	9.23479
460	9.23614
462	9.23876
464	9.23992
466	9.24219
468	9.2424
470	9.24218
472	9.24241
474	9.24316
476	9.24481
478	9.24605
480	9.24663
482	9.2466
484	9.24731
486	9.24854
488	9.24991
490	9.24901
492	9.2503
494	9.2508
496	9.25101
498	9.25112
500	9.25102
502	9.25076
504	9.25194
506	9.25302
508	9.25368
510	9.25418
512	9.25486
514	9.25519
516	9.25438
518	9.25271
520	9.2532
522	9.2531
524	9.25375
526	9.25311
528	9.25322
530	9.25336
532	9.25279
534	9.25201
536	9.25225
538	9.2519
540	9.25209
542	9.25257
544	9.25267
546	9.2523
548	9.2519
550	9.25275
552	9.25136
554	9.25181
556	9.25254
558	9.25353
560	9.25309
562	9.25233
564	9.2516
566	9.2522
568	9.2507
570	9.25056
572	9.2511
574	9.25159
576	9.25238
578	9.25289
580	9.25312
582	9.25222
584	9.2529
586	9.25322
588	9.25081
590	9.25075
592	9.25266
594	9.25456
596	9.25415
598	9.25474
600	9.25249
602	9.25217
604	9.25103
606	9.24901
608	9.24566
610	9.24147
612	9.23703
614	9.23301
616	9.2275
618	9.22426
620	9.22117
622	9.21821
624	9.21437
626	9.21419
628	9.21632
630	9.22014
632	9.22413
634	9.22752
636	9.23103
638	9.23449
640	9.23777
642	9.23996
644	9.24089
646	9.24254
648	9.24572
650	9.24549
652	9.24508
654	9.24446
656	9.24191
658	9.24087
660	9.24259
662	9.24392
664	9.24359
666	9.24386
668	9.2454
670	9.24629
672	9.24741
674	9.248
676	9.2493
678	9.24967
680	9.24921
682	9.24867
684	9.24845
686	9.2497
688	9.25019
690	9.24923
692	9.24658
694	9.24592
696	9.24383
698	9.24139
700	9.23867
702	9.23707
704	9.23475
706	9.23346
708	9.23189
710	9.2305
712	9.23012
714	9.22857
716	9.22674
718	9.22593
720	9.22684
722	9.22822
724	9.22733
726	9.22586
728	9.22373
730	9.22314
732	9.22289
734	9.22237
736	9.22294
738	9.22418
740	9.2256
742	9.22384
744	9.2227
746	9.22117
748	9.22098
750	9.22075
752	9.22011
754	9.21906
756	9.21907
758	9.21982
760	9.22003
762	9.21922
764	9.21849
766	9.21887
768	9.21778
770	9.21761
772	9.21755
774	9.21864
776	9.21953
778	9.21671
780	9.21158
782	9.20774
784	9.20412
786	9.20061
788	9.19488
790	9.18936
792	9.18414
794	9.17891
796	9.17424
798	9.17062
800	9.16562
802	9.16185
804	9.1625
806	9.16362
808	9.16581
810	9.1687
812	9.17171
814	9.17433
816	9.1754
818	9.17829
820	9.18042
822	9.18234
824	9.18326
826	9.18525
828	9.18563
830	9.1859
832	9.18563
834	9.18568
836	9.18549
838	9.18589
840	9.18631
842	9.18713
844	9.18755
846	9.18833
848	9.18889
850	9.18979
852	9.19139
854	9.19296
856	9.19317
858	9.19257
860	9.19244
862	9.19245
864	9.19341
866	9.19435
868	9.19454
870	9.19695
872	9.19802
874	9.19721
876	9.19599
878	9.19584
880	9.19618
882	9.19645
884	9.19599
886	9.19551
888	9.19583
890	9.19509
892	9.19475
894	9.19614
896	9.19661
898	9.19682
900	9.19615
902	9.19576
904	9.19527
906	9.19569
908	9.19595
910	9.19582
912	9.19461
914	9.19468
916	9.19499
918	9.19438
920	9.19515
922	9.19486
924	9.19589
926	9.19598
928	9.19555
930	9.19445
932	9.19555
934	9.19594
936	9.19413
938	9.19424
940	9.19391
942	9.19405
944	9.1938
946	9.19297
948	9.19257
950	9.19212
952	9.19142
954	9.19102
956	9.19197
958	9.19209
960	9.19469
962	9.19502
964	9.19398
966	9.19153
968	9.18931
970	9.18493
972	9.17921
974	9.17459
976	9.1708
978	9.1682
980	9.16564
982	9.16435
984	9.1639
986	9.16457
988	9.16702
990	9.17032
992	9.17316
994	9.17652
996	9.17912
998	9.18131
1000	9.18427
1002	9.18619
1004	9.18676
1006	9.18741
1008	9.18921
1010	9.18943
1012	9.18981
1014	9.1905
1016	9.18977
1018	9.18967
1020	9.19041
1022	9.19219
1024	9.19213
1026	9.19214
1028	9.19333
1030	9.19436
1032	9.19554
1034	9.19605
1036	9.19734
1038	9.19803
1040	9.19897
1042	9.19972
1044	9.19998
1046	9.2
1048	9.19996
1050	9.20063
1052	9.20084
1054	9.20112
1056	9.20082
1058	9.20148
1060	9.20189
1062	9.20205
1064	9.2027
1066	9.20276
1068	9.20222
1070	9.20165
1072	9.20091
1074	9.20136
1076	9.20168
1078	9.2013
1080	9.201
1082	9.20131
1084	9.2016
1086	9.20262
1088	9.20329
1090	9.20346
1092	9.20257
1094	9.20026
1096	9.19906
1098	9.19877
1100	9.19997
1102	9.1994
1104	9.19912
1106	9.19979
1108	9.19925
1110	9.19923
1112	9.19939
1114	9.20016
1116	9.20027
1118	9.20067
1120	9.20191
1122	9.20206
1124	9.20086
1126	9.2
1128	9.19906
1130	9.19918
1132	9.19854
1134	9.1989
1136	9.2005
1138	9.2001
1140	9.19859
1142	9.1979
1144	9.19917
1146	9.19651
1148	9.193
1150	9.18831
1152	9.18419
1154	9.18202
1156	9.17705
1158	9.17273
1160	9.16852
1162	9.16691
1164	9.16591
1166	9.16637
1168	9.16757
1170	9.17092
1172	9.17362
1174	9.17568
1176	9.17818
1178	9.18102
1180	9.18341
1182	9.18688
1184	9.18837
1186	9.18958
1188	9.18977
1190	9.18899
1192	9.19029
1194	9.19082
1196	9.19097
1198	9.19184
1200	9.1926
1202	9.19365
1204	9.19351
1206	9.19433
1208	9.19496
1210	9.19587
1212	9.19575
1214	9.19595
1216	9.19758
1218	9.1984
1220	9.19878
1222	9.19837
1224	9.19837
1226	9.19763
1228	9.19686
1230	9.19773
1232	9.1998
1234	9.19991
1236	9.20009
1238	9.2017
1240	9.20227
1242	9.20151
1244	9.20268
1246	9.20206
1248	9.20109
1250	9.2003
1252	9.20064
1254	9.20149
1256	9.20148
1258	9.20142
1260	9.2013
1262	9.20096
1264	9.20129
1266	9.20144
1268	9.20101
1270	9.20119
1272	9.20059
1274	9.20054
1276	9.20041
1278	9.20103
1280	9.20185
1282	9.20242
1284	9.20406
1286	9.20334
1288	9.20229
1290	9.20183
1292	9.20099
1294	9.20096
1296	9.20019
1298	9.19944
1300	9.19893
1302	9.19849
1304	9.19773
1306	9.19898
1308	9.19964
1310	9.20047
1312	9.20172
1314	9.20051
1316	9.20011
1318	9.19959
1320	9.19893
1322	9.19804
1324	9.1983
1326	9.19634
1328	9.19326
1330	9.18929
1332	9.18475
1334	9.18078
1336	9.17722
1338	9.17335
1340	9.16949
1342	9.1668
1344	9.16601
1346	9.16686
1348	9.16836
1350	9.17096
1352	9.17489
1354	9.17815
1356	9.17965
1358	9.18264
1360	9.1853
1362	9.18572
1364	9.18644
1366	9.18787
1368	9.18834
1370	9.18874
1372	9.19012
1374	9.18969
1376	9.1885
1378	9.18775
1380	9.18877
1382	9.18911
1384	9.19013
1386	9.19014
1388	9.19069
1390	9.19172
1392	9.19202
1394	9.19209
1396	9.19192
1398	9.19139
1400	9.19137
1402	9.19162
1404	9.19257
1406	9.19198
1408	9.19142
1410	9.19111
1412	9.19182
1414	9.19316
1416	9.19266
1418	9.19308
1420	9.19291
1422	9.19293
1424	9.19377
1426	9.19385
1428	9.1933
1430	9.19399
1432	9.19381
1434	9.19285
1436	9.19324
1438	9.19313
1440	9.19384
1442	9.19357
1444	9.19362
1446	9.19225
1448	9.192
1450	9.19218
1452	9.19321
1454	9.19411
1456	9.19286
1458	9.19334
1460	9.19435
1462	9.19392
1464	9.19352
1466	9.19263
1468	9.19108
1470	9.19113
1472	9.19169
1474	9.19291
1476	9.19392
1478	9.19331
1480	9.19344
1482	9.19419
1484	9.19437
1486	9.19317
1488	9.19278
1490	9.19334
1492	9.19192
1494	9.1925
1496	9.19355
1498	9.19356
1500	9.19361
1502	9.19328
1504	9.19261
1506	9.19073
1508	9.18693
1510	9.18249
1512	9.17928
1514	9.17527
1516	9.17172
1518	9.1694
1520	9.1663
1522	9.16264
1524	9.15999
1526	9.16022
1528	9.16181
1530	9.16435
1532	9.16673
1534	9.16903
1536	9.17222
1538	9.17491
1540	9.17777
1542	9.18062
1544	9.18256
1546	9.18289
1548	9.18341
1550	9.18307
1552	9.18338
1554	9.1846
1556	9.1856
1558	9.18588
1560	9.18599
1562	9.18722
1564	9.18727
1566	9.18673
1568	9.18797
1570	9.18891
1572	9.18905
1574	9.18989
1576	9.19036
1578	9.19029
1580	9.19105
1582	9.19162
1584	9.19263
1586	9.194
1588	9.19516
1590	9.19469
1592	9.19329
1594	9.1922
1596	9.19342
1598	9.19326
1600	9.19231
1602	9.19127
1604	9.19206
1606	9.19364
1608	9.19457
1610	9.19435
1612	9.19498
1614	9.1948
1616	9.19366
1618	9.19442
1620	9.1955
1622	9.19465
1624	9.19416
1626	9.19423
1628	9.19364
1630	9.19289
1632	9.19206
1634	9.19302
1636	9.1938
1638	9.19294
1640	9.19356
1642	9.19538
1644	9.19636
1646	9.19473
1648	9.19427
1650	9.19456
1652	9.1939
1654	9.1933
1656	9.19412
1658	9.19567
1660	9.19586
1662	9.19585
1664	9.19604
1666	9.19622
1668	9.19665
1670	9.19621
1672	9.19614
1674	9.19621
1676	9.19649
1678	9.19636
1680	9.19681
1682	9.19743
1684	9.19599
1686	9.19241
1688	9.18921
1690	9.18672
1692	9.18301
1694	9.17915
1696	9.17525
1698	9.17353
1700	9.17115
1702	9.16796
1704	9.16458
1706	9.16322
1708	9.16536
1710	9.16759
1712	9.17137
1714	9.17507
1716	9.1778
1718	9.1791
1720	9.18086
1722	9.18316
1724	9.18481
1726	9.18468
1728	9.18623
1730	9.18664
1732	9.18665
1734	9.18749
1736	9.18704
1738	9.18721
1740	9.18794
1742	9.18839
1744	9.18897
1746	9.18979
1748	9.19115
1750	9.1907
1752	9.18887
1754	9.18842
1756	9.18971
1758	9.18977
1760	9.19023
1762	9.19046
1764	9.18893
1766	9.18732
1768	9.18602
1770	9.18741
1772	9.18966
1774	9.19041
1776	9.19127
1778	9.19106
1780	9.1912
1782	9.19133
1784	9.19134
1786	9.19164
1788	9.19227
1790	9.19237
1792	9.19261
1794	9.19276
1796	9.19263
1798	9.19268
1800	9.19128
1802	9.19083
1804	9.19173
1806	9.1916
1808	9.19119
1810	9.19127
1812	9.19171
1814	9.19126
1816	9.19189
1818	9.19391
1820	9.19363
1822	9.19079
1824	9.18995
1826	9.19082
1828	9.19114
1830	9.19289
1832	9.19291
1834	9.19163
1836	9.19163
1838	9.19057
1840	9.19011
1842	9.19033
1844	9.19035
1846	9.19006
1848	9.18952
1850	9.18922
1852	9.1872
1854	9.18683
1856	9.18558
1858	9.18458
1860	9.18486
1862	9.18435
1864	9.18369
1866	9.18213
1868	9.17969
1870	9.17578
1872	9.17092
1874	9.16863
1876	9.16446
1878	9.15978
1880	9.15639
1882	9.15373
1884	9.1522
1886	9.15326
1888	9.15395
1890	9.15622
1892	9.15903
1894	9.16089
1896	9.16299
1898	9.1652
1900	9.16771
1902	9.17031
1904	9.17186
1906	9.17168
1908	9.17209
1910	9.17287
1912	9.17519
1914	9.1747
1916	9.17348
1918	9.17381
1920	9.1741
1922	9.17469
1924	9.1744
1926	9.17528
1928	9.17548
1930	9.17662
1932	9.17755
1934	9.17739
1936	9.17793
1938	9.17737
1940	9.17914
1942	9.18087
1944	9.18003
1946	9.18002
1948	9.1805
1950	9.17891
1952	9.1786
1954	9.17926
1956	9.17854
1958	9.17946
1960	9.18067
1962	9.18001
1964	9.17924
1966	9.17818
1968	9.17876
1970	9.18026
1972	9.1796
1974	9.1796
1976	9.18085
1978	9.18108
1980	9.18081
1982	9.18104
1984	9.1806
1986	9.18097
1988	9.17991
1990	9.17852
1992	9.1774
1994	9.17598
1996	9.17662
1998	9.17762
2000	9.17841
2002	9.17996
2004	9.18061
2006	9.17941
2008	9.17908
2010	9.17949
2012	9.18121
2014	9.18219
2016	9.182
2018	9.1812
2020	9.18018
2022	9.17955
2024	9.18039
2026	9.18032
2028	9.1808
2030	9.18174
2032	9.18194
2034	9.18245
2036	9.18244
2038	9.18295
2040	9.18164
2042	9.18126
2044	9.18183
2046	9.17919
2048	9.1757
2050	9.17258
2052	9.16791
2054	9.16359
2056	9.15988
2058	9.15565
2060	9.15238
2062	9.14993
2064	9.14748
2066	9.14596
2068	9.14587
2070	9.14818
2072	9.15095
2074	9.15261
2076	9.15502
2078	9.15835
2080	9.161
2082	9.16195
2084	9.1628
2086	9.16362
2088	9.16417
2090	9.16493
2092	9.16528
2094	9.16652
2096	9.16671
2098	9.16631
2100	9.16757
2102	9.16728
2104	9.16701
2106	9.16655
2108	9.16648
2110	9.16711
2112	9.16856
2114	9.1684
2116	9.16788
2118	9.16971
2120	9.17006
2122	9.16962
2124	9.16936
2126	9.16926
2128	9.16894
2130	9.17039
2132	9.17106
2134	9.17109
2136	9.17112
2138	9.17061
2140	9.1712
2142	9.17125
2144	9.17136
2146	9.17156
2148	9.17184
2150	9.17256
2152	9.17279
2154	9.17297
2156	9.17444
2158	9.17431
2160	9.17378
2162	9.17317
2164	9.17196
2166	9.17412
2168	9.17505
2170	9.17501
2172	9.17295
2174	9.17235
2176	9.17314
2178	9.17467
2180	9.17422
2182	9.17401
2184	9.17484
2186	9.17487
2188	9.17469
2190	9.175
2192	9.17519
2194	9.17458
2196	9.17242
2198	9.17065
2200	9.17101
2202	9.17127
2204	9.17158
2206	9.17223
2208	9.17215
2210	9.17103
2212	9.17128
2214	9.17332
2216	9.17354
2218	9.17273
2220	9.17224
2222	9.17081
2224	9.17026
2226	9.16928
2228	9.16626
2230	9.16156
2232	9.15776
2234	9.15513
2236	9.15254
2238	9.14924
2240	9.14567
2242	9.14264
2244	9.14148
2246	9.14037
2248	9.13924
2250	9.14054
2252	9.14266
2254	9.14462
2256	9.14692
2258	9.14951
2260	9.15152
2262	9.15301
2264	9.1551
2266	9.15737
2268	9.15823
2270	9.15872
2272	9.15905
2274	9.15902
2276	9.1591
2278	9.16028
2280	9.16136
2282	9.16109
2284	9.16183
2286	9.16383
2288	9.16445
2290	9.16563
2292	9.16574
2294	9.16497
2296	9.16563
2298	9.16572
2300	9.16576
2302	9.1659
2304	9.16608
2306	9.16658
2308	9.16557
2310	9.16548
2312	9.16681
2314	9.16692
2316	9.16742
2318	9.16624
2320	9.1668
2322	9.16887
2324	9.16915
2326	9.16914
2328	9.16923
2330	9.16888
2332	9.16895
2334	9.16866
2336	9.16932
2338	9.16932
2340	9.1687
2342	9.16825
2344	9.16893
2346	9.16907
2348	9.16943
2350	9.17013
2352	9.1698
2354	9.16849
2356	9.16844
2358	9.16726
2360	9.16721
2362	9.16732
2364	9.16705
2366	9.16676
2368	9.16735
2370	9.16718
2372	9.16744
2374	9.16856
2376	9.16804
2378	9.16771
2380	9.16788
2382	9.16688
2384	9.16655
2386	9.16673
2388	9.16816
2390	9.16908
2392	9.16983
2394	9.17037
2396	9.16894
2398	9.16916
2400	9.16957
2402	9.16975
2404	9.16942
2406	9.16811
2408	9.16536
2410	9.16236
2412	9.15913
2414	9.1553
2416	9.15259
2418	9.14846
2420	9.14605
2422	9.14285
2424	9.13919
2426	9.13746
2428	9.13821
2430	9.13938
2432	9.14186
2434	9.14432
2436	9.14532
2438	9.14758
2440	9.14939
2442	9.15185
2444	9.15225
2446	9.15427
2448	9.15569
2450	9.15693
2452	9.15769
2454	9.15839
2456	9.15726
2458	9.15681
2460	9.15839
2462	9.15964
2464	9.15976
2466	9.16
2468	9.16087
2470	9.16212
2472	9.16249
2474	9.16299
2476	9.16206
2478	9.16188
2480	9.16423
2482	9.16561
2484	9.16591
2486	9.16559
2488	9.16604
2490	9.16727
2492	9.16755
2494	9.1684
2496	9.16812
2498	9.16723
2500	9.16639
2502	9.16605
2504	9.16534
2506	9.16527
2508	9.16595
2510	9.16667
2512	9.16707
2514	9.16654
2516	9.16694
2518	9.16688
2520	9.16778
2522	9.16919
2524	9.16884
2526	9.16836
2528	9.16802
2530	9.16826
2532	9.16812
2534	9.16782
2536	9.16723
2538	9.16811
2540	9.16844
2542	9.16867
2544	9.16939
2546	9.1696
2548	9.16828
2550	9.1672
2552	9.16651
2554	9.16731
2556	9.16797
2558	9.16811
2560	9.16758
2562	9.1681
2564	9.16807
2566	9.16902
2568	9.16922
2570	9.1687
2572	9.16899
2574	9.16824
2576	9.16642
2578	9.16597
2580	9.16526
2582	9.16593
2584	9.16531
2586	9.16231
2588	9.16022
2590	9.15793
2592	9.15484
2594	9.15215
2596	9.14975
2598	9.14511
2600	9.13981
2602	9.13717
2604	9.1373
2606	9.13806
2608	9.13705
2610	9.138
2612	9.14015
2614	9.14175
2616	9.14344
2618	9.14616
2620	9.148
2622	9.1482
2624	9.14989
2626	9.15023
2628	9.1512
2630	9.15233
2632	9.15351
2634	9.15344
2636	9.15302
2638	9.15371
2640	9.15332
2642	9.15467
2644	9.15646
2646	9.15675
2648	9.1564
2650	9.15646
2652	9.15615
2654	9.15614
2656	9.15821
2658	9.15967
2660	9.15955
2662	9.15985
2664	9.16053
2666	9.16097
2668	9.16097
2670	9.16181
2672	9.16199
2674	9.15822
2676	9.15528
2678	9.153
2680	9.15076
2682	9.15015
2684	9.15142
2686	9.15232
2688	9.15363
2690	9.15418
2692	9.15415
2694	9.15395
2696	9.15427
2698	9.15564
2700	9.15503
2702	9.1547
2704	9.15604
2706	9.15582
2708	9.15656
2710	9.15674
2712	9.15635
2714	9.1568
2716	9.1579
2718	9.1575
2720	9.15663
2722	9.15561
2724	9.15594
2726	9.15715
2728	9.15722
2730	9.15688
2732	9.15598
2734	9.15595
2736	9.15626
2738	9.1566
2740	9.15803
2742	9.15813
2744	9.15809
2746	9.15798
2748	9.1578
2750	9.15574
2752	9.15442
2754	9.15384
2756	9.1547
2758	9.15498
2760	9.15477
2762	9.15654
2764	9.15661
2766	9.15504
2768	9.15248
2770	9.14898
2772	9.14608
2774	9.14179
2776	9.13936
2778	9.1356
2780	9.13238
2782	9.12949
2784	9.12665
2786	9.125
2788	9.1239
2790	9.12498
2792	9.1263
2794	9.12663
2796	9.12885
2798	9.13082
2800	9.13331
2802	9.13535
2804	9.13514
2806	9.13481
2808	9.13627
2810	9.13688
2812	9.13766
2814	9.13743
2816	9.13735
2818	9.13867
2820	9.13881
2822	9.13829
2824	9.13847
2826	9.13781
2828	9.13884
2830	9.13985
2832	9.14036
2834	9.14202
2836	9.14451
2838	9.1462
2840	9.14718
2842	9.14662
2844	9.14652
2846	9.14666
2848	9.14776
2850	9.14777
2852	9.14836
2854	9.1495
2856	9.14924
2858	9.14989
2860	9.14993
2862	9.15081
2864	9.1505
2866	9.15146
2868	9.15119
2870	9.15195
2872	9.1522
2874	9.15126
2876	9.15154
2878	9.15224
2880	9.15241
2882	9.15384
2884	9.15305
2886	9.15241
2888	9.15172
2890	9.15061
2892	9.15067
2894	9.15044
2896	9.15069
2898	9.15121
2900	9.15169
2902	9.15201
2904	9.15076
2906	9.15065
2908	9.1503
2910	9.14974
2912	9.14919
2914	9.15094
2916	9.1511
2918	9.14951
2920	9.14937
2922	9.14987
2924	9.1492
2926	9.14897
2928	9.14986
2930	9.15009
2932	9.15064
2934	9.15121
2936	9.15152
2938	9.15013
2940	9.149
2942	9.14985
2944	9.15031
2946	9.14802
2948	9.14532
2950	9.14248
2952	9.13922
2954	9.13538
2956	9.13215
2958	9.12873
2960	9.12362
2962	9.1192
2964	9.11733
2966	9.11629
2968	9.11539
2970	9.11715
2972	9.11966
2974	9.1216
2976	9.12465
2978	9.1262
2980	9.12551
2982	9.12695
2984	9.13017
2986	9.13048
2988	9.13204
2990	9.13272
2992	9.13386
2994	9.13563
2996	9.13608
2998	9.13506
3000	9.13449
3002	9.13423
3004	9.13508
3006	9.1356
3008	9.13641
3010	9.1371
3012	9.13785
3014	9.13936
3016	9.14006
3018	9.14039
3020	9.14173
3022	9.14172
3024	9.14173
3026	9.14191
3028	9.14263
3030	9.14405
3032	9.1442
3034	9.14442
3036	9.14542
3038	9.14618
3040	9.146
3042	9.14616
3044	9.14521
3046	9.14567
3048	9.14693
3050	9.14818
3052	9.14843
3054	9.14801
3056	9.14755
3058	9.14805
3060	9.14754
3062	9.14744
3064	9.14692
3066	9.1478
3068	9.14832
3070	9.14782
3072	9.14712
3074	9.14731
3076	9.14749
3078	9.1479
3080	9.14769
3082	9.14863
3084	9.14858
3086	9.14859
3088	9.14724
3090	9.14647
3092	9.14614
3094	9.14631
3096	9.14684
3098	9.14641
3100	9.14622
3102	9.14565
3104	9.1461
3106	9.14567
3108	9.14662
3110	9.14715
3112	9.14663
3114	9.1469
3116	9.14649
3118	9.14659
3120	9.14776
3122	9.14815
3124	9.14673
3126	9.1452
3128	9.14336
3130	9.14065
3132	9.13771
3134	9.13427
3136	9.12983
3138	9.12539
3140	9.12209
3142	9.1185
3144	9.11611
3146	9.11464
3148	9.11512
3150	9.11682
3152	9.11669
3154	9.11787
3156	9.12092
3158	9.12401
3160	9.12625
3162	9.12596
3164	9.12747
3166	9.12917
3168	9.12889
3170	9.12738
3172	9.12627
3174	9.12702
3176	9.12791
3178	9.12779
3180	9.12861
3182	9.12954
3184	9.13077
3186	9.13181
3188	9.13164
3190	9.13237
3192	9.13432
3194	9.13642
3196	9.13769
3198	9.13802
3200	9.1383
3202	9.13836
3204	9.13888
3206	9.13894
3208	9.13952
3210	9.13981
3212	9.13884
3214	9.13971
3216	9.14224
3218	9.14284
3220	9.14117
3222	9.14098
3224	9.14186
3226	9.1414
3228	9.14151
3230	9.14115
3232	9.14093
3234	9.14132
3236	9.14223
3238	9.14238
3240	9.14221
3242	9.14229
3244	9.1409
3246	9.1413
3248	9.1414
3250	9.14095
3252	9.14053
3254	9.1415
3256	9.14192
3258	9.14189
3260	9.1422
3262	9.14224
3264	9.14312
3266	9.14316
3268	9.1417
3270	9.14139
3272	9.14172
3274	9.14132
3276	9.14183
3278	9.1419
3280	9.14155
3282	9.14251
3284	9.14337
3286	9.14359
3288	9.14383
3290	9.14424
3292	9.14441
3294	9.14288
3296	9.14219
3298	9.14102
3300	9.14062
3302	9.14134
3304	9.1403
3306	9.1396
3308	9.13767
3310	9.135
3312	9.13287
3314	9.1314
3316	9.12812
3318	9.12396
3320	9.12013
3322	9.11799
3324	9.1148
3326	9.11379
3328	9.11377
3330	9.11402
3332	9.11548
3334	9.11666
3336	9.11776
3338	9.12099
3340	9.12321
3342	9.12583
3344	9.12823
3346	9.129
3348	9.12949
3350	9.13023
3352	9.13003
3354	9.13029
3356	9.13115
3358	9.13259
3360	9.13305
3362	9.1339
3364	9.13502
3366	9.13507
3368	9.13503
3370	9.13336
3372	9.13257
3374	9.13279
3376	9.13381
3378	9.13416
3380	9.1348
3382	9.13451
3384	9.13481
3386	9.13475
3388	9.13396
3390	9.13432
3392	9.1344
3394	9.13573
3396	9.13696
3398	9.13667
3400	9.13678
3402	9.13815
3404	9.13902
3406	9.13722
3408	9.13713
3410	9.13864
3412	9.13881
3414	9.13931
3416	9.13968
3418	9.13965
3420	9.13879
3422	9.13755
3424	9.13782
3426	9.1397
3428	9.13942
3430	9.13814
3432	9.13775
3434	9.13783
3436	9.13996
3438	9.1407
3440	9.1394
3442	9.13894
3444	9.13862
3446	9.14071
3448	9.141
3450	9.14056
3452	9.14049
3454	9.14075
3456	9.14037
3458	9.14029
3460	9.13958
3462	9.13786
3464	9.13735
3466	9.13673
3468	9.13716
3470	9.13627
3472	9.13555
3474	9.13528
3476	9.13542
3478	9.13584
3480	9.13666
3482	9.13613
3484	9.13655
3486	9.13563
3488	9.13265
3490	9.12927
3492	9.12551
3494	9.12189
3496	9.11829
3498	9.1144
3500	9.10996
3502	9.10753
3504	9.10422
3506	9.10413
3508	9.10411
3510	9.10425
3512	9.10613
3514	9.10801
3516	9.10954
3518	9.11029
3520	9.11182
3522	9.11282
3524	9.1143
3526	9.11588
3528	9.11787
3530	9.1182
3532	9.1176
3534	9.11771
3536	9.11982
3538	9.12068
3540	9.1218
3542	9.12145
3544	9.12197
3546	9.12314
3548	9.12304
3550	9.12327
3552	9.12368
3554	9.12402
3556	9.12597
3558	9.12759
3560	9.12822
3562	9.12778
3564	9.12816
3566	9.1292
3568	9.1292
3570	9.13077
3572	9.13203
3574	9.13242
3576	9.1326
3578	9.13265
3580	9.13277
3582	9.13196
3584	9.13194
3586	9.13144
3588	9.13174
3590	9.13189
3592	9.13235
3594	9.13195
3596	9.13213
3598	9.13301
3600	9.13376
3602	9.13361
3604	9.13332
3606	9.13279
3608	9.13175
3610	9.1312
3612	9.13113
3614	9.13133
3616	9.13071
3618	9.13103
3620	9.13137
3622	9.13065
3624	9.13094
3626	9.13098
3628	9.13081
3630	9.1294
3632	9.1283
3634	9.12927
3636	9.1284
3638	9.12771
3640	9.12867
3642	9.12972
3644	9.13037
3646	9.13066
3648	9.13153
3650	9.13155
3652	9.1297
3654	9.12854
3656	9.12834
3658	9.12868
3660	9.12917
3662	9.12993
3664	9.13037
3666	9.12747
3668	9.12454
3670	9.1208
3672	9.11748
3674	9.11272
3676	9.10917
3678	9.10514
3680	9.10075
3682	9.09788
3684	9.09633
3686	9.09505
3688	9.09495
3690	9.09537
3692	9.09737
3694	9.09827
3696	9.09941
3698	9.10205
3700	9.10568
3702	9.10879
3704	9.11031
3706	9.11091
3708	9.11166
3710	9.11124
3712	9.11118
3714	9.11336
3716	9.11403
3718	9.11505
3720	9.11587
3722	9.11594
3724	9.1161
3726	9.11788
3728	9.11862
3730	9.12013
3732	9.12008
3734	9.11865
3736	9.11877
3738	9.11976
3740	9.11996
3742	9.11964
3744	9.12007
3746	9.11975
3748	9.11959
3750	9.11998
3752	9.11986
3754	9.11987
3756	9.11949
3758	9.11967
3760	9.11964
3762	9.12031
3764	9.12174
3766	9.12336
3768	9.12333
3770	9.1237
3772	9.12264
3774	9.12257
3776	9.12259
3778	9.12325
3780	9.12373
3782	9.12269
3784	9.12199
3786	9.12248
3788	9.12289
3790	9.12334
3792	9.12282
3794	9.12352
3796	9.12416
3798	9.12485
3800	9.12495
3802	9.12374
3804	9.12415
3806	9.12445
3808	9.12244
3810	9.12174
3812	9.12289
3814	9.12313
3816	9.12237
3818	9.12235
3820	9.12225
3822	9.12222
3824	9.12147
3826	9.12115
3828	9.12251
3830	9.12234
3832	9.12286
3834	9.12196
3836	9.12236
3838	9.12402
3840	9.12344
3842	9.12363
3844	9.12293
3846	9.1207
3848	9.11672
3850	9.11122
3852	9.1076
3854	9.10493
3856	9.10164
3858	9.0983
3860	9.09452
3862	9.09025
3864	9.08681
3866	9.08433
3868	9.08512
3870	9.08665
3872	9.08973
3874	9.09197
3876	9.09172
3878	9.0945
3880	9.09816
3882	9.1002
3884	9.10233
3886	9.1042
3888	9.10608
3890	9.10678
3892	9.10568
3894	9.10583
3896	9.10699
3898	9.10807
3900	9.10757
3902	9.10657
3904	9.1068
3906	9.1073
3908	9.10897
3910	9.11062
3912	9.11206
3914	9.11283
3916	9.11319
3918	9.11362
3920	9.11397
3922	9.1132
3924	9.11317
3926	9.11291
3928	9.11291
3930	9.11295
3932	9.11327
3934	9.11388
3936	9.11358
3938	9.11324
3940	9.11519
3942	9.11654
3944	9.11609
3946	9.11666
3948	9.11783
3950	9.11865
3952	9.11844
3954	9.11955
3956	9.11976
3958	9.11855
3960	9.11805
3962	9.11816
3964	9.11908
3966	9.11996
3968	9.12071
3970	9.11938
3972	9.11905
3974	9.11943
3976	9.11843
3978	9.11783
3980	9.11759
3982	9.11807
3984	9.11895
3986	9.11826
3988	9.11801
3990	9.11785
3992	9.11787
3994	9.11837
3996	9.11876
3998	9.11824
4000	9.1181
[truncated: 731 more rows]

[truncated: 41 more sheets: Figure 4a, Figure 4b, c., Figure 4e., Figure 4f. , Figure 5a, b, Figure 5c, d, Figure 5e , Figure 5f, Figure 5g, Figure 5i, Figure 6a., Figure 6d. , Figure 7a., Figure 7c., Figure 7d., Figure 8a., Figure 8d., Figure 9a., Figure 9b., Figure 9c. …]
